# Supplementary material for: Integrating molecular pathway with genome-wide association data for causality identification in breast cancer
Source: Discov Oncol. 2024 Jul 2;15:254. doi: 10.1007/s12672-024-01125-7 (PMC11219684; doi:10.1007/s12672-024-01125-7)
Supplement: Supplementary file 1 — Additional file 1. [file 12672_2024_1125_MOESM1_ESM.xls]

search_term	match_term	match_type	gene	drug	interaction_types	sources	pmids
ADH1B	ADH1B	Definite	ADH1B	FOMEPIZOLE	inhibitor	TdgClinicalTrial|ChemblInteractions|TEND	16871118|19458366|11391066|16946442|2573502|1590750
ADH1B	ADH1B	Definite	ADH1B	ALCOHOL		PharmGKB	16571603|15902904|23240771|32451486
ADH1B	ADH1B	Definite	ADH1B	ACETALDEHYDE		PharmGKB	31002879
ADH1B	ADH1B	Definite	ADH1B	ABACAVIR		PharmGKB	24625462
ACSS2	ACSS2	Definite	ACSS2	PACLITAXEL		PharmGKB	21636554
ACSS2	ACSS2	Definite	ACSS2	CISPLATIN		PharmGKB	21636554
ACSS2	ACSS2	Definite	ACSS2	CARBOPLATIN		PharmGKB	21636554
ACSS2	ACSS2	Definite	ACSS2	GEMCITABINE		PharmGKB	21636554
ACSS2	ACSS2	Definite	ACSS2	DOCETAXEL		PharmGKB	21636554
ACSS2	ACSS2	Definite	ACSS2	ALCOHOL		PharmGKB	28550509
ACACB	ACACB	Definite	ACACB	PF-05175157		TTD
ACACB	ACACB	Definite	ACACB	METFORMIN		TTD
ADH1A	ADH1A	Definite	ADH1A	FOMEPIZOLE	inhibitor	TdgClinicalTrial|ChemblInteractions|TEND|TTD	16871118|16790752|19458366|2789998|16946442|8997246
ADH1A	ADH1A	Definite	ADH1A	ACETALDEHYDE		PharmGKB	31002879
ADH1A	ADH1A	Definite	ADH1A	ALCOHOL		PharmGKB
ADH1A	ADH1A	Definite	ADH1A	ABACAVIR		PharmGKB	24625462
ALDH2	ALDH2	Definite	ALDH2	DISULFIRAM	inhibitor	TdgClinicalTrial|ChemblInteractions|TEND	16051882|17220694
ALDH2	ALDH2	Definite	ALDH2	DIACETYLMORPHINE		PharmGKB	21723677
ALDH2	ALDH2	Definite	ALDH2	ACETALDEHYDE		PharmGKB	31002879
ALDH2	ALDH2	Definite	ALDH2	ALCOHOL		NCI|PharmGKB	8986223|31002879|15902904|16679777
ADH1C	ADH1C	Definite	ADH1C	FOMEPIZOLE	inhibitor	TdgClinicalTrial|ChemblInteractions|TEND	16871118|19458366|11391066|16946442
ADH1C	ADH1C	Definite	ADH1C	CISPLATIN		PharmGKB	24533712
ADH1C	ADH1C	Definite	ADH1C	CYCLOPHOSPHAMIDE		PharmGKB	24533712
ADH1C	ADH1C	Definite	ADH1C	ABACAVIR		PharmGKB	24625462
ADH1C	ADH1C	Definite	ADH1C	ALCOHOL		PharmGKB	14693654|32451486
