# Supplementary material for: Integrating molecular pathway with genome-wide association data for causality identification in breast cancer
Source: Discov Oncol. 2024 Jul 2;15:254. doi: 10.1007/s12672-024-01125-7 (PMC11219684; doi:10.1007/s12672-024-01125-7)
Supplement: Supplementary file 2 — Additional file 2. [file 12672_2024_1125_MOESM2_ESM.xls]

id	GSM564096_Control	GSM564097_Control	GSM564098_Control	GSM564099_Control	GSM564100_Control	GSM564101_Control	GSM564102_Control	GSM564103_Control	GSM564104_Control	GSM564105_Control	GSM563920_Treat	GSM563921_Treat	GSM563922_Treat	GSM563923_Treat	GSM563924_Treat	GSM563925_Treat	GSM563926_Treat	GSM563927_Treat	GSM563928_Treat	GSM563929_Treat	GSM563930_Treat	GSM563931_Treat	GSM563932_Treat	GSM563933_Treat	GSM563934_Treat	GSM563935_Treat	GSM563936_Treat	GSM563937_Treat	GSM563938_Treat	GSM563939_Treat	GSM563940_Treat	GSM563941_Treat	GSM563942_Treat	GSM563943_Treat	GSM563944_Treat	GSM563945_Treat	GSM563946_Treat	GSM563947_Treat	GSM563948_Treat	GSM563949_Treat	GSM563950_Treat	GSM563951_Treat	GSM563952_Treat	GSM563953_Treat	GSM563954_Treat	GSM563955_Treat	GSM563956_Treat	GSM563957_Treat	GSM563958_Treat
A1BG	0.508760350129785	0.494750936904872	0.462363515834268	0.390283490051561	0.442826960058003	0.53094894008797	0.525041761815337	0.497226526832847	0.550192388928907	0.376388788479947	0.960864485717074	1.35247376581407	1.55859174383518	0.717003178623521	0.476920171824141	0.56329089118006	1.17229341057037	1.08929361309795	0.873290907420922	1.72759414924334	0.562197823429063	1.18367096553881	0.972823437263707	0.511004393386117	1.36387734676	1.44375816842617	0.962253178109542	0.885173974809299	1.01130981107461	0.921977960063966	1.21047876108215	0.831787775145345	0.599382671246881	0.355178876452227	0.456766194467677	0.846873599948551	0.970577318143806	1.25547340204366	1.32060300060113	1.13685419059261	0.406518069528245	1.19273638669007	0.773053744838223	0.808653402110179	0.941173928821954	0.818642738200225	0.31905285555828	0.685238321627693	0.358360116721304
A1BG-AS1	0.811045654438443	0.709019462243242	0.896703821330921	0.932266195864168	0.792584844067253	0.908439592207765	1.04441959388953	1.1843679704178	0.91444402476799	0.783812956232114	1.20029992184268	1.66643992722146	0.82412924830201	0.935306582521314	1.10883648269678	0.997503218583313	1.22963479430102	0.956222986589085	0.866632786657882	1.17787496589249	0.830738900249286	1.10723673365168	0.783466966891386	0.632169134615435	1.70617336045478	0.907827622227292	1.74743403660655	1.33661646546738	1.16004173527387	0.915310671515897	0.90397641070037	1.06938787926116	0.648989978903105	0.598805012104125	0.60677035010995	1.11990869945435	1.45435128255282	1.09635159063582	0.776837382346881	1.37181741385448	0.665605666909642	0.976633933035643	1.49766420778149	1.25740000669512	0.562123820002027	1.08265884358568	0.672419805858649	0.783812956232114	0.660072699734407
A1CF	1.17229341057037	0.623161633945892	0.431185155904376	0.348145119433229	1.13506671809511	0.269211666120637	0.794767472968501	0.949886054055649	1.41431122362932	1.13035141918479	0.31249127779398	0.818711603099852	0.337396979051241	0.397949253340028	0.193797335466501	0.255620098403078	0.353010070604798	0.383138464977821	0.512738901222443	0.267307211472647	0.275636102915248	0.224018509312514	1.25531541132243	0.318520442938023	0.232983112451724	0.416189361587438	0.507781291360053	0.44328820235801	0.728788518571593	0.197963755229872	0.728714602626022	0.363116127347935	0.49296120048587	0.330440780436194	0.269688894792818	0.342603995436169	0.419836321040696	0.552898581474451	0.49088660988966	0.19456284186691	0.362265187147984	0.77101892816517	0.359064943761554	0.787870909635014	0.548381355057913	0.783727207143316	0.204456531313955	0.452582623969046	0.671663823946257
A2LD1	1.09724183563302	1.0485676429302	0.860532785299339	1.03246392998723	0.931171919702884	1.62378591086219	1.04441959388953	0.962198359951948	0.89470219961739	1.47892507185007	1.33912089433896	0.974861990341277	1.83629393015672	0.968295280164293	2.38342032454974	0.930607341403471	1.15662950918085	0.877838970913849	0.633640101837891	0.551286798210425	1.31554015849641	0.849703656931929	0.506329908107766	1.4368966387885	0.514815476702379	0.888976176806328	0.388140188335202	0.439323943173865	1.63024210363774	0.670043084344325	0.20441267234107	1.04778776297719	1.76961723489769	1.69895455533459	1.13531957491798	0.945251478607123	1.24436917967783	0.96933744585984	1.62423431005777	0.719690619373351	0.645196567225271	0.497066484538272	0.865862851035933	2.74386161265888	1.50467206117585	1.008166232636	0.79239312147878	1.33866751179284	1.56451137752174
A2M	1.47766380399806	1.40702425119472	1.55927114574292	1.63979706319802	1.43998719865604	1.37205888789399	1.5078931463371	1.32332730314128	1.54517344895429	1.45001300401932	0.941111696462174	0.8531906244687	0.953031913978375	1.19396646983659	1.00410329314002	1.28735882584845	1.05701352312946	0.853424808239661	1.4727205489937	1.70893569276627	0.562197823429063	1.79544254258541	0.539896315919459	0.991190115791597	0.524891276152276	1.07145608907662	0.824196992171705	0.985952689910119	0.605077024102242	1.1866552710327	0.279529926588247	1.77347591512727	1.18417232361718	0.714478534243344	1.45657859723025	0.858549859445033	0.153780967067269	1.85674040197118	0.850833697749795	1.03919423590958	1.50467206117585	0.596947181108461	1.2000972947794	0.934825326467794	1.19876693543486	0.89201948893586	0.984649537041283	1.71707553321507	1.11355755497885
A2ML1	0.903870647307783	0.582538901390837	0.841994680079043	0.698280314378921	0.844960252592171	0.534623516553683	0.942028310854218	0.831362455036679	1.10745926838839	1.22336797819848	0.583425823966319	1.33450764865799	1.00398657365058	1.01964080138751	1.26326643662084	0.895510542081236	0.862921010542975	0.89088617032941	1.80860022955172	0.921814646588869	1.1889320401833	1.10723673365168	0.292697849026613	0.673223123355627	0.834065104495318	0.715451395664904	0.744504841231407	1.03666447249301	1.24753846143499	0.474540183409767	1.07332386079167	0.115957758785426	1.63271429898555	1.30019429978174	0.874039697438089	0.934557668587344	1.36059503118511	0.897783805835548	0.927995722491244	1.01534170768367	1.1941390202473	0.996162619116908	0.730481610007891	1.15562075873889	0.843739767691455	0.520659454041739	1.07510822064979	0.791445457959555	1.25695228644248
A4GALT	1.29219269251891	0.951012361625507	0.832986607655418	0.728677977643256	1.09928774640215	1.11723189290337	0.840344479392897	0.850939453499578	1.11678900299199	1.34421523897974	0.641146365012114	0.232723681524701	0.544640842199991	1.31838666895017	0.799974664508036	0.67654924787419	0.869618912720659	1.008166232636	0.829134628976442	0.731975587272258	0.48223544995506	1.33060550858089	0.313057588580216	0.683522247122256	0.280515126897182	0.663569219118659	2.15386677987053	1.70491392024299	0.443779938477877	0.935236805185708	1.17509000632345	0.985556945730978	0.682355386339393	0.512473541707982	1.9433114399596	0.493921981705321	0.850295866340512	1.00778243114586	1.68385775897926	1.73702915225836	1.15602075724869	0.260858290440021	0.631583675482016	1.43211725479604	0.217559512751379	0.828485485776235	0.511610642683664	1.19673381023149	0.910373889513696
A4GNT	0.707406414826975	0.262673392648735	0.23775095493232	0.21522599327902	0.243497097793082	0.269211666120637	0.274751975628154	0.260070371070433	0.242319066897361	0.227420112353679	0.429251541524725	0.842275322466361	0.272930834584766	0.393947509751336	0.542017060142957	0.280842801876545	0.193345271983431	0.290950325737034	0.27845009703646	0.33354020256066	0.609079776457469	0.242498014165693	1.25531541132243	0.257023746135758	0.442042523098436	0.283029748389353	0.410644754483758	0.2505901902423	0.288441895123935	0.32790820221611	0.68512053063887	0.388298753212728	0.393947509751336	0.408554971080823	0.288907075085161	0.443363539771992	0.531154958595071	0.457356037230402	0.263838913708158	0.230951395340731	0.242837781904719	0.657836909912938	0.257678783335112	0.24383426438931	0.605258836472171	0.807501566100779	0.28105419560128	0.326983608127661	0.235078613922618
AAAS	1.20626713975347	1.15596103049453	1.10325037762242	1.00388371198562	1.22127237504624	1.18604084808462	0.884955985329973	0.907718107704288	1.10745926838839	1.00150457046074	1.33115474838115	1.17341408322605	0.725929141093337	1.1043445000715	0.734023969023018	1.08690442751264	0.888706401901398	1.106219637764	0.750963865372158	1.05725121305288	0.846991047490568	0.554149291659422	0.569929417225782	0.652933279513618	0.897696480669011	0.784122604774428	1.71318450758601	1.42955040387072	1.35971018320399	1.36672177683899	1.26587040942867	0.985556945730978	0.944908407170303	1.4317276303431	0.978651636191614	1.1367038846863	0.958954064360287	0.952544761837086	0.741186301526401	1.03176008100477	1.07404796849134	1.00234470156506	1.08543392466488	1.06766716477568	0.826877215593281	1.3341926404848	1.01964080138751	0.791445457959555	0.846309214784263
AACS	1.43610014129277	1.45546202686992	1.06799041763631	1.9196657917118	1.34313312207766	2.23818621666568	0.720259456865437	0.840861635757451	1.08287592501576	1.02148727584819	0.695123055973302	2.18867230000442	1.01236353520425	0.53235541659253	0.875064110892375	1.04044235003849	1.07948794847441	0.846842536713875	0.829134628976442	0.977725711844892	1.12079590238128	1.59136759675566	1.12712577103974	0.942862350247231	1.8043433182252	1.06004628091516	1.1922313077523	1.10795797798347	0.848347592752689	1.19740468646881	1.29922340055464	0.521978067387896	1.50443499230344	0.896945021089464	1.47357905314783	0.945251478607123	1.17307458195891	1.01897075480705	0.832306525436352	1.01534170768367	1.18666922626077	1.23221413188816	0.721500417425284	1.28476544930831	1.70051149543491	0.866687070332978	0.479065177185913	0.670332878420381	1.09872008955166
AADAC	0.729023254671912	0.979799063546111	2.0099319409182	2.93576158835962	1.97637273465494	2.33562063905965	1.43226193801782	1.02649172289899	3.74303235037071	2.00168597391109	0.275044629031353	1.75679839666129	0.337396979051241	0.312852584516768	1.27981506695256	0.170999526740336	0.67703804657722	0.167613539804938	0.633640101837891	0.226278702272837	0.209581546177381	0.479993601692465	1.32406160884461	0.632169134615435	0.827497285991452	0.182677339818016	0.360993136332656	0.36179378305427	0.841774706366814	0.803048892867757	0.662351872671128	0.223290211442277	3.1536999480472	2.89486478706181	0.930869980143632	0.317883866885328	0.660183408188583	0.621026084001753	0.17800197018054	0.623522496647732	1.62642115984012	0.329768288411449	0.491570287317865	0.624918570082876	1.1416539692664	0.760920856715637	1.13851217605312	1.30019429978174	1.10579310678869
AADACL2	1.22143427633967	0.169630788657243	0.193837896586829	0.166349748229583	0.207677409059487	0.195095524809453	0.18590903473947	0.190999692215991	0.397821648909368	0.511224869043555	0.20855124466347	0.735560282018529	0.17428402471687	0.118539562104379	0.193797335466501	0.219410472451439	0.193345271983431	0.167613539804938	0.224127430668375	0.226278702272837	0.235309196088581	0.200648033645401	1.29810161997466	0.213434997950258	0.207486653515795	0.236013372283654	0.19061816502758	0.208750303291047	0.252938480347616	0.427441160107418	0.612420066471847	0.254553753291237	0.318155462994426	0.486345660123628	0.244513401957009	0.200496267388374	0.34351717849033	0.2040537778555	0.17800197018054	0.313224802535059	0.290203296591267	0.329768288411449	0.14656934974566	0.203233015269769	0.888468120518354	0.692927329163042	0.256566254084421	0.221860933515375	0.235078613922618
AADAT	1.09724183563302	1.25422201656841	1.31761608858243	2.36430501103324	0.96933744585984	1.73250335913507	1.15433365315401	0.868356237202874	1.60533861619718	1.30009020129114	0.525270412326488	3.14463422320757	1.41025034396338	0.53235541659253	1.62717469998862	0.712987200408776	0.610510347309612	0.783504360308761	2.09374476765403	2.10624529226411	0.830738900249286	1.20141294720645	1.75780130639472	1.42708664818896	1.60519710783211	1.22151596310737	1.49675256260259	0.392437785104085	0.423030871695537	0.727406080912979	1.73396403431476	1.19564155430276	0.734197597256217	2.77805824591005	0.671378483448005	0.787394414606843	0.248672959754263	1.55254713325211	0.608647421074358	0.4465882593451	1.86566886462179	2.15543911096219	0.730481610007891	0.92582000139272	5.10236413072691	0.472853291643864	1.78396350414026	1.47451110469289	3.65952919110475
AAGAB	0.685394788845464	0.648690091127444	0.702865599874724	0.793292781306948	0.585623216195503	0.681798613099362	0.848999242887201	0.809831983918717	0.613750908118483	0.533764245097589	1.25511579375802	0.8531906244687	1.01698436554148	0.810783828221376	0.685743113241046	1.12225704290631	0.997035614500274	1.34700878235368	0.66789749362943	1.12142919166765	1.39055247117664	0.999653972611453	0.506329908107766	0.472781337870244	1.11640197979344	1.0831168739716	1.25249320324509	1.2945061636593	1.47662636388839	1.29101934668562	1.25983637222233	1.02774157834258	0.522708419621942	0.987396551479039	1.21195238776562	1.19037972545636	0.876961721438022	0.893055498772146	1.41446197891676	0.615221187605318	0.886092621632324	0.643553424816059	1.23954304720006	1.63681545550056	0.70908586936074	0.989766610526747	0.714272125526262	0.951905243639183	0.892756565216612
AAK1	0.57240352416604	0.60677035010995	0.933440600555559	1.0477498372886	0.764975342271672	0.6669852378149	1.1090436233414	1.19307796044064	0.92065961564311	0.682756523625411	0.77444395246117	0.857242321610387	0.684308374849667	0.604582892096101	0.987479660201961	0.809024634819119	0.943094283914018	0.85701159107202	0.619350960243904	0.761860083947447	0.299369269225968	0.972047542636253	1.18368861899116	1.12344381965171	0.980657206956645	0.675971360077367	1.31895282415786	0.739719289684065	1.50270080249044	0.341039545037734	1.30177327179964	0.681914420424963	0.575884625276526	1.06648267388422	0.692662848277203	1.29866115577666	0.847636653611664	0.393501905977805	0.651466688488593	0.887582009740344	0.709019462243242	0.973880877789639	1.10741922347345	0.407954189637528	1.00990839512315	1.50566652877232	1.13851217605312	0.94214078114489	1.19771528640951
AAMP	1.18029505064476	1.16558663972523	1.00996977086514	1.23817111991285	1.22127237504624	1.18604084808462	0.924415604913641	1.08042753053882	1.01270282009197	1.11272235735439	1.35270921368061	1.10619932424168	1.09850750398927	1.20360309530255	0.88457943028139	0.991072395016602	1.05701352312946	1.10042075504223	0.853499696270825	1.24208000281809	0.924774792659665	0.708596773135364	0.756113122825967	0.906115318719015	1.0317792148894	1.12916023014952	0.984828301715507	1.27279140771247	1.13552809225379	1.26106907226024	1.12129200180772	0.741082745051654	0.782947731532493	0.811828333358407	1.21973421473769	1.22064463712731	0.991513901109887	1.44860992013151	1.05884041583791	1.27590123459077	0.886092621632324	0.62926768662941	1.11778698795487	1.15562075873889	0.252051081274702	1.30281302664745	0.909830326390214	0.520080302724745	0.737638459612734
AANAT	0.831807762793128	0.68174542112539	0.879450759955814	0.761277730120678	0.684974427775691	0.69120021456045	1.01140715675347	0.999914727294359	1.21300034586186	1.21561411521449	1.16522122506227	1.32480637878192	0.743674402919324	1.4514220342461	0.78143957157004	1.03503719744485	0.837307831862581	0.821913959730103	0.686971249986445	0.951456255047325	1.19810291335319	0.525540031915031	0.790803373049197	0.560225492815689	0.845681278637073	0.578570837965616	1.1212663273398	1.02870589735709	1.57214569641549	0.683914101876371	1.28783959190482	0.974216440694621	1.17075247286474	1.05019069262466	1.32462765334059	1.14708659426607	1.05140997542003	0.650743900291281	0.850833697749795	0.862486811457933	1.29616442320236	1.47566242715725	1.23016587911039	1.03989547745481	0.888468120518354	0.540225942594595	0.842360319670519	1.04003480573522	1.35443030082911
AARS	1.10685752586518	1.1471146125684	0.860532785299339	1.09730181538186	0.833631809552167	1.19497765143185	0.666120827873666	0.859923511757512	1.03115856330206	0.991168338259919	1.64019219379424	0.279487970387899	1.14313382971846	0.717003178623521	0.790835667159693	1.02895420359437	1.04540370717507	0.770319297287817	1.09979239823574	1.71990026846522	1.6333368130238	1.93219209946885	0.580611773973698	0.735174930173421	1.75025555680033	0.945070751107221	0.882885270488153	0.889006589497553	0.818705778562053	0.770319297287817	1.37736295905255	0.595144752121677	1.22497145416895	1.21407853754308	1.34416157647302	0.873978519164515	1.0976997748609	1.60671128703066	1.04250952852824	1.37829742598458	0.923837474701811	1.34316253441661	0.730481610007891	0.624918570082876	1.15320668610194	2.41607130887469	0.771721027100931	0.520080302724745	0.866502759560802
AARS2	0.951578642163265	1.16558663972523	1.25052181246745	1.18516708189202	1.04637114149465	1.05255404532353	1.19996230963346	1.17571794859923	1.08287592501576	1.05878803912473	1.04300401247632	1.30977727609752	0.755278030079477	1.00078675373397	0.905801683738208	1.24983240389781	0.788922845509068	1.13375217646713	1.4578524550442	1.49661416975965	1.03029372590274	0.777146993768146	0.830199548804006	1.17847285519858	1.21039997055422	0.701942235772533	1.06857991067631	0.680812617691566	1.00393484896005	0.85503825693287	1.03344664043326	1.05859288936505	0.991953811685494	1.21407853754308	0.797784197801201	1.04514528682168	0.930014025076938	1.09635159063582	0.741186301526401	1.06809998628212	1.45594170601535	0.989603342184004	0.758427925140501	0.906948956852644	1.28082242220928	0.900214665045177	1.32658444445975	1.23463532421395	1.00970834945752
AARSD1	1.33906275695523	1.55355844503304	1.08403821201524	1.2010182366154	1.3518463551902	1.63557236353978	1.09761698305634	1.0971365048625	1.18440800441106	1.31400365465507	0.928625464890506	0.974861990341277	0.901180889391858	0.935306582521314	0.675718415049473	1.30301124189609	0.733726567507096	0.995183602838169	1.08909719043609	2.41245907289825	0.601206276970407	1.40560918129689	0.823284454468659	0.60182368689606	0.87822722807717	1.16280927471366	1.02622946636995	0.962137103826054	1.3385356111887	1.75604105492601	1.04922445661199	0.759614689348609	0.782947731532493	0.739113162282262	0.797784197801201	1.56012298761745	0.847636653611664	1.6094102685356	1.25765727065606	0.995370916799753	1.84852784240074	1.33588723117802	0.76800928647111	0.958515732039866	0.271343559590331	0.922549889197605	0.714272125526262	1.32041491314789	1.38101309217041
AASDH	0.811045654438443	0.951012361625507	0.887970395788013	0.642374700930359	0.858573660315022	0.924253911135179	1.06852374556161	1.02649172289899	0.885353558494112	0.864618108107458	0.644141475793259	0.918684358632073	1.23349132318927	0.855507459924053	0.539324127368715	1.32472209671266	0.909850357161163	0.85701159107202	0.911710135532721	0.975724522088179	1.15473585477079	0.666172340374774	0.744561745447248	1.11153977420066	0.827497285991452	1.16339247793673	0.871640123158569	1.22428850272978	0.981310926205977	0.694462384285219	0.969169963735315	0.895483088460729	1.23869491647371	0.688462732699226	0.623773753481889	1.23559473790437	1.02283745231544	0.659020540296412	0.822003348618374	0.815700791142349	0.475738169938538	0.861112994833066	0.926137340023719	0.901311247722412	0.988521962562283	0.280452952542537	0.842360319670519	0.818699954024254	1.11355755497885
AASDHPPT	0.831807762793128	1.01912712984137	0.939458146174586	1.06548762471656	0.899695641097808	0.9731808506521	1.04441959388953	1.06807384699671	0.875783746990796	0.919648993680019	1.25754782568049	0.562427318316489	1.1569870300214	0.923884849541361	1.37450930528566	2.7117084848102	1.75621546330196	0.89088617032941	1.27988605652351	0.983497297327857	0.873435083390842	1.03237175052394	0.973313192066553	1.0961147833181	0.89180928526914	1.24884804330195	0.720587537287813	0.817491140016931	0.834973319774649	0.80032060551226	0.768499818946399	1.27883842976581	1.26917693857832	1.01546037279854	1.06157230912564	1.46466504019957	1.4917611338384	1.31900022403994	1.03944928413944	0.774671900148701	0.869931343106447	1.09210830142669	1.12876070848138	1.43641382984025	1.2945061636593	1.34316253441661	1.06075560456654	1.25505642298816	1.19955315575621
AASS	1.60144958950307	1.68971821489266	1.76244917711851	1.43000952970132	1.77993281214527	1.69966911435095	1.73669984275766	1.55428730227378	1.73849396607982	1.78163214043523	0.525270412326488	1.57550231787072	0.879849834827719	1.70811902219497	0.809544662430816	1.52697858105618	0.684133653820012	0.923504860108347	1.04882364819967	0.519834389705722	0.675798818766109	1.62546080019028	0.472305250554824	1.35643752695807	1.70617336045478	1.05460562704998	1.06857991067631	1.54051525215507	1.02457981239634	1.06810833200404	0.318399166322064	1.49862538401261	0.393947509751336	0.58079995733969	1.1751695999716	1.14708659426607	0.654658873931818	2.07520635717855	1.33961049640628	0.919589516837969	0.952544761837086	0.62926768662941	2.06697506191496	1.01137232590458	0.826877215593281	0.60553850271654	0.653410178017656	1.04003480573522	0.98497801676963
AATF	0.928999868700846	0.935503182564054	0.832986607655418	0.878391571065466	0.946109482756344	0.870130139350953	0.735996411481322	0.804498052063468	0.764159875055712	0.897928967594648	1.48401808032351	1.03834310359947	1.30853911431423	0.930287706282432	2.9527115551986	1.08391537906912	0.846631559354795	1.07259100157557	0.986813358850514	1.29942936228884	0.703355909928231	0.731192688317668	0.836365356477596	0.92998176056149	0.989603342184004	0.715451395664904	1.13678874428181	0.81035374944997	0.830002902186934	1.14981713077534	1.21388365148403	0.800804702523802	0.847311706577377	1.02939209900941	1.66953058762586	1.16399149252338	1.06218716533134	1.1961092446677	1.39850766670656	0.827454606286326	0.948599644219093	1.32496280889838	0.823494545249864	1.00078675373397	0.822096418764469	1.54492149543781	1.09737884963924	1.14013383754802	1.22314479818041
AATK	0.957402527170911	1.39223231616687	0.78021442047519	1.13180135310179	1.24961744782804	0.997300687357576	1.09366816847597	0.923054701747434	1.13362640727341	1.34421523897974	0.925430591976981	1.27931637975735	3.65952919110475	0.975433213775707	0.890577031749645	0.788922845509068	2.27063108021686	2.87967096128423	0.704204994028834	1.59561396341495	1.07444514633194	0.972047542636253	0.885962239088879	0.703355909928231	1.5040562074921	1.87009945447972	1.33197410611771	0.653517685333404	1.51841749489081	2.86060984880859	2.24937842432637	0.93707673045712	0.832722470550113	1.06648267388422	1.26101747558016	1.07508817093375	1.11778698795487	1.33714747836404	3.3786494756071	1.1935599898844	0.923837474701811	1.13323400251691	0.699153415571221	1.91865516164079	1.44382766088396	0.671403546603525	0.807228109135341	0.681231034672456	1.14595539705457
ABAT	0.872575031205656	0.718982718958015	0.769883859295684	0.932266195864168	0.552262189826954	0.865599462156449	0.720259456865437	0.749572545366439	0.834140207203366	0.601647564878795	0.748423939156816	1.29392233677734	1.26742563621993	1.33486053594136	0.41011438773268	0.778572807979425	2.34448220577539	1.60424107641472	0.35965808863124	0.465312379926595	1.00116605622926	0.42870639514592	0.979831264282977	0.481321316402102	0.827497285991452	0.808947185399831	1.84714559631236	3.01864892782825	3.1363284692661	3.55894298387415	1.46287750087077	1.11898933740324	0.166349748229583	0.540394555211976	2.8566077188864	1.22541637679095	0.36023040374821	0.909573466520374	0.886042190530408	1.33741455278158	0.355727563135202	0.282056600184315	1.30120507528565	1.65391082008993	0.284718777704237	0.239472752622431	0.667627295112076	0.520080302724745	1.14542781234817
ABCA1	1.06080852269364	0.469663967956235	1.30088300499907	1.41334953962528	0.829395931489302	0.709528300954175	0.932951044154934	0.897870680890961	1.17520119180696	0.817667128681298	0.836807731721689	1.18117237093255	0.886828757194747	0.528891962302846	1.19590131517468	0.815183102718767	0.992837607587497	0.877838970913849	1.30117024066291	0.726153965095086	0.850006389724104	1.12257714383453	1.07562358550935	1.06579245908147	0.748057516851732	1.04654702257489	1.06471651932769	0.453720951440637	0.993069325914177	0.993921133349117	1.38450503727782	0.963031258941119	1.9644960163882	1.16725908347154	0.412253327269175	0.665929590761437	0.787244987349907	1.21231412519834	0.723404136023886	0.680688894593427	0.800674228161285	0.384064022012286	0.910038266259524	0.551439768657795	1.09542031007312	1.11875784960739	0.739000548666121	0.791445457959555	0.463356696172557
ABCA10	0.663903504989841	0.699153415571221	1.39154044056357	0.857292263746554	1.15194822943229	0.800674228161285	0.741337859575152	0.799347930171573	1.59849428164256	1.46935747275383	0.248947496281586	0.8531906244687	0.701066152424398	0.274292119707693	0.368163215028824	0.305054346557871	0.31957134004863	0.257628399565761	0.365359749215685	0.33354020256066	0.373962421272671	0.242498014165693	1.06740210431061	0.933939394988551	0.679508519828136	0.811866216267964	0.297715045863993	0.483216104327845	0.252938480347616	0.529981487362697	1.59191953525202	1.11380779506993	0.457356037230402	0.29187201932542	0.649352522399095	0.443363539771992	0.562634433803104	0.323415277879224	0.588452726721018	0.333097588880909	0.355727563135202	1.28497852631859	0.808990719982848	0.534133465617665	0.809200958978409	0.807501566100779	0.312128941058324	0.456831660043346	1.28647482381163
ABCA11P	1.36073661717002	1.43292984357596	1.56416581501586	1.3870504034187	1.62917836573083	1.29256729135455	1.96508070848868	1.81510128940743	1.15807424509811	1.20049694225171	0.701531094869494	0.98964820241429	0.958201397658821	1.38541526276557	1.19975882053385	0.74277368425807	1.12628105091005	1.05932884719538	0.956384637881675	0.947964826525346	1.35173482508697	0.835187275573689	0.238664272685266	1.15460177498413	1.81488228987172	1.3665417897608	1.28936820058494	1.65262196625962	1.56753309035241	1.48031414524071	0.452550931129431	1.40708591640286	0.866120014957187	1.12768581557097	0.63782174053151	1.42837958301033	0.315028910939737	1.3690374622139	1.35213387134469	0.845591335279497	1.01407474605729	1.20147713387905	1.32701261010469	1.00078675373397	0.809200958978409	0.922549889197605	1.27894448224726	0.464945116729153	0.618129045474658
ABCA12	0.718273857649521	1.06833041389533	0.337768728124328	2.844403459886	0.5112087742955	3.07659772819524	0.6894773188515	0.859923511757512	0.758954275216739	0.500297253796306	0.275044629031353	4.90214389695741	0.627033942319232	0.493827486166995	2.52052891517374	0.305054346557871	2.41926556261257	0.112606437379759	0.224127430668375	0.197858971792775	1.75215587009535	0.455624501026632	2.20514107012708	1.17036979789973	0.129552765739788	0.0931817086229937	2.22316631487628	0.0564381507059662	3.06637768983495	0.733523972207783	0.911966737986662	4.46435307934883	0.953031913978375	1.42717341576875	2.72035799260669	3.10697910355825	3.14463422320757	0.787285954492786	1.02622946636995	1.16313798314812	0.2610055654686	0.213689267415635	2.35195898654718	1.41527517344134	3.75448560887201	0.184303087797706	3.3625278872819	0.106242773524243	2.39271215759915
ABCA13	1.31787234670246	1.32763712793274	0.193837896586829	1.15436647292038	0.41918673693933	1.75897312354203	1.25124835522793	2.24586091417864	0.90380753266711	1.17458109630554	0.20855124466347	0.779609403061163	0.17428402471687	0.259586544538105	0.265631253632777	0.170999526740336	0.193345271983431	0.167613539804938	0.661213159228582	0.874072752253125	0.209581546177381	0.762717034273634	1.23509982462748	0.314850612944901	0.207486653515795	0.182677339818016	0.19061816502758	0.208750303291047	0.207413042787223	0.157939073948043	0.53235541659253	0.521978067387896	0.318155462994426	0.216108725142172	2.16888886443829	0.238186626578959	0.315028910939737	2.79579711824266	0.360079648282155	0.403040061786008	0.471959885888458	2.03359149331737	0.19214341612522	0.132126281103266	0.423475670435638	0.692927329163042	0.31905285555828	0.8286877293386	0.235078613922618
ABCA2	1.1477533364033	1.15596103049453	0.924156177024928	1.00388371198562	1.08189355387621	1.0017920735152	0.730691846925927	0.809831983918717	0.934349491688002	0.90975402708229	1.48784905200732	1.6523136455393	1.35923505769307	1.05356686320336	0.914956960509795	0.699051594631858	0.920373264386138	1.06531978110751	0.495760507234265	1.02328734355577	0.901407258390045	0.627450193460162	0.876015977372907	0.598055397750605	0.634960253208226	1.04271677664871	1.61814344238677	1.2345438313563	1.14230266224772	1.41880380611735	1.24639462931153	1.08123330440121	0.772925214007375	0.959197153486694	1.38435386568706	1.10303675580834	2.20110421287899	0.963975946600774	1.3584246206178	1.54226283126204	0.772323734409003	1.2580916400254	1.28798309672706	1.61345850993438	1.02265300013166	1.3341926404848	1.21200075049316	0.640749015780554	0.498675133466693
ABCA3	0.652898723872272	0.798992870364595	0.691816356843723	1.09730181538186	0.594379627358409	1.13760235066298	0.699888301794624	0.717934811460729	0.585199802527417	0.666072760949812	2.12214170097369	1.33048829033701	1.85520689330822	0.6271200646256	0.491464267019818	0.785805357616162	1.69875354968671	1.63844833148752	0.714191711131743	0.175963445804168	1.20545910635849	0.540602572053002	1.61473580130154	0.551286798210425	0.514815476702379	1.29715387773306	1.77747143290397	1.89795168211162	1.57705039913561	2.36192462308143	1.14801241547993	0.430718011781579	0.197569161595356	0.879316549262676	0.477702377913404	1.1367038846863	0.996451743737992	0.833758053451398	1.51378560455353	1.62931681728479	0.623367575357494	1.40889073593661	0.777929829405921	1.47437213502433	1.28624305400337	0.346815775947321	1.14668012448844	0.632883469408139	1.73270254980883
ABCA4	0.882680205679584	0.534968670957138	1.39910663120893	1.09730181538186	0.684974427775691	1.0421115296583	0.709437506158684	0.831362455036679	0.992785398156558	0.480268793700604	0.322331717821417	2.21118862762689	0.470659109956181	2.66131580599781	2.70614297781508	4.4388343539459	0.976484771074866	0.494902787379019	3.16762093423876	2.78877841052211	0.542058551243239	1.41653933999209	2.51122459237836	0.372486205535871	2.37941883622652	0.236013372283654	1.48111302191364	1.54051525215507	0.806197988197808	1.7538895478595	1.06587093047122	0.728097624415794	1.37650501124481	0.150376588710475	2.03170482025956	0.668757721354507	1.22134928182158	3.15074019166683	0.627369428792081	0.76583689031973	2.69692679474348	1.86715723033205	1.03661253840874	1.35575538273025	0.130154648612113	0.140339697917658	1.42717341576875	2.26031468741328	0.332381549781053
ABCA5	1.89216197049888	1.9856994833047	1.882666519265	1.89986429691885	2.00338729270919	1.88466264567632	2.17909010500357	2.07216216079269	1.68553968558813	1.94620890900859	0.575116717913452	1.24010098127742	1.27548361040659	0.787832726239687	1.39679638814349	0.796795139876286	0.405861216291574	0.956222986589085	1.40283081193829	0.181465932745493	0.688012668740424	0.677494977009468	0.313057588580216	1.52451017148589	1.08444131586981	1.46892658416693	1.51704861753536	0.751484465223949	0.884390663000568	1.13260065781955	1.22995451750806	1.2942335760134	1.26012099956301	1.0060875843158	0.386868402834194	1.28892032569091	1.48466017302139	0.624511160178566	2.12065556633039	0.716094933042545	1.19063083237316	1.85090477900358	1.01166208986415	0.662461782283307	1.81014733281736	0.288186592425228	2.81545925743825	0.737677536332335	1.10212181207471
ABCA6	2.0501420801973	2.25502275210681	2.61726201170925	2.0873413080856	2.7117084848102	2.19091346564854	2.60938148899027	2.37213354423453	2.92126034247999	2.64598264708637	0.983641037786001	0.1915221763704	0.755278030079477	2.25502275210681	2.1955486209798	1.11040332081408	0.536891542367036	0.686457619949269	0.630020762529691	0.414877646976208	0.65018952202587	1.15828340926451	0.368806779408614	1.87866710656851	0.950994133248676	1.10640627424066	0.851192015932622	1.10069495547539	0.673301572250357	1.1866552710327	0.845872450177432	2.43936805863401	1.51264169734176	0.638881099740441	1.92363843038509	1.20242579884	0.204623122581921	0.759111914049825	0.997650538216191	1.03176008100477	1.00968405371603	1.02313324019666	1.93959805501405	1.7684599788656	1.28082242220928	0.404260339185077	1.24646547925274	1.26245961490444	1.51710552184663
ABCA7	0.821059161850489	0.567962549333129	0.735001348560794	0.674843017998508	0.764975342271672	0.749917107885086	0.582233620817792	0.651747279537218	0.594932998520804	0.580403575098717	1.67499824710855	1.18408250144199	0.992489150899834	0.878430385237354	0.716258019142762	0.972573930499977	0.913685771151874	1.19700272345845	0.641096417656155	0.580849881041443	0.707114619148018	0.820544138543074	0.841911193764173	1.37034119414641	1.02033172864252	0.604536987508986	1.98470071798941	1.64710973013176	1.14230266224772	1.3010051029896	0.757050834048951	1.09325633625884	0.229740392341548	1.31933721433902	0.884301420834143	0.836552437187191	0.74185244704319	0.919909046835584	0.944213854197746	1.26149737414827	0.866339081396147	1.20629583648272	1.09730181538186	0.871306239700755	1.37388749009764	0.914901228770862	2.08043130397049	0.944938326839956	1.46187371152291
ABCA8	2.82380724758773	2.37549867158972	2.45720985240017	3.39194823430123	2.98706390137072	2.53152458966969	3.3625278872819	2.96266310955597	3.04881865840425	3.26606739058409	0.952145447968886	0.205578627642186	0.656618867800476	3.03044899034488	2.94396719428371	1.05255404532353	0.431959995562004	0.560612822508076	0.118107090909178	0.507781291360053	0.209581546177381	0.312939594221559	0.506329908107766	2.33488536093963	2.18334871616589	1.61303541512399	0.771326752765238	1.25806369298299	0.824477003278573	1.62659945348254	0.232463217090192	2.74973725336749	1.31486587005287	0.130154648612113	2.45251453475139	1.16144225372231	0.239500622429189	0.662727759373051	0.976861841483172	1.32295281315119	1.74911115913273	0.200875147731288	1.5885947246232	1.41527517344134	0.274888409039248	1.17242547441963	1.31018624806726	1.0899311335017	1.56976676077316
ABCA9	2.03586619092038	2.36192462308143	2.17572571265716	2.33071994715186	2.83911892623043	2.39707973169081	1.87162842275975	1.93622860253468	2.93124902133064	3.39194823430123	0.695123055973302	1.13957042033484	0.49881863744112	1.88494961661019	1.80213338137139	0.771188360221896	0.453720951440637	0.257628399565761	0.252918143545214	0.246420025972211	0.275636102915248	0.64018813603828	1.42676316198675	1.76559082732351	0.682990831944091	1.0046234849161	0.664468719019552	0.995183602838169	0.601109804119675	0.842661506403024	0.809146632546092	1.64838682262957	1.37088309431333	0.811828333358407	2.63275646908431	0.882932460922402	0.442791009142006	0.495806450455092	0.736606916933626	0.727707412248082	1.30707065699768	0.869807040258684	1.65541301803458	1.94891720473127	0.869618912720659	0.930670856444216	1.03270859384814	0.745133691781842	1.27692340885998
ABCB1	1.89890544812605	2.47931893548658	2.30913002578435	2.65476562277927	2.40448002069848	2.16587096060564	3.41472793483434	2.9110633313776	2.32190253168205	2.15683951134922	1.48784905200732	0.967733212871853	0.841586747123744	2.26671407195803	1.76692355640156	1.12879766282213	0.443651543794004	0.756922635371069	0.467792370478465	0.611140775128585	0.19061816502758	0.716275259846826	0.580611773973698	1.95118269220967	0.679508519828136	1.33860562376122	0.788260014128142	1.53484769106288	0.657403144692709	1.42483749064859	0.212223876158159	2.22010496737852	1.04788880030389	0.64188769445779	1.78752348303351	0.792702763680992	0.262003971126167	0.897783805835548	0.618414298677609	1.08953546816191	1.3987041792408	0.596947181108461	2.07768430290793	1.49425424487751	1.00330352782871	0.795594410843872	1.92419879895191	0.931039390904788	1.4052650242372
ABCB10	0.821059161850489	0.68174542112539	0.874179145328878	0.837475881348545	0.819391267387912	0.729513279701782	0.969636359504156	0.9219108166549	0.79098761504887	0.801309954800981	0.998345969938359	0.913123736257118	1.62737758880479	0.806336172914097	1.04692825851255	1.18998884339299	0.879316549262676	0.761552943452998	1.70051149543491	1.12016946285279	0.921240943307676	1.03745045909821	1.0699528802947	1.07375884211196	0.907281091821449	1.23911191656529	0.764956616124083	0.684748838250935	1.32260953589272	1.20697413968911	0.381739600929922	0.924774792659665	1.2067756412287	1.34249593257293	0.921240943307676	1.45694143571117	1.03029372590274	1.56094887573219	0.772090809434985	0.589303411365938	1.00162450345457	1.06324527552986	0.993921133349117	1.58373936649684	1.08342248660171	0.335176250667564	0.943922675491263	1.06787444173284	0.655565056629966
ABCB11	0.255936753282147	0.262673392648735	0.280468840059624	0.340179757537229	0.243497097793082	0.269211666120637	0.248107689718372	0.249475728991869	0.297921680180712	0.278651363035984	0.344777645571993	0.603681762785434	0.337396979051241	0.361068966084523	0.368163215028824	0.280842801876545	0.250550003806763	0.290950325737034	0.27845009703646	0.33354020256066	0.413966481329443	0.269630924837122	1.10808328531641	0.499443676022232	0.346639542072388	0.283029748389353	0.360993136332656	0.407954189637528	0.371465756437699	0.733523972207783	0.452550931129431	0.254553753291237	0.24573089122942	0.374938208457754	0.244513401957009	0.611491906166036	0.612038645847142	0.41080847506676	0.28006348113674	0.417177517624875	0.242837781904719	0.596947181108461	1.15814227611522	0.24383426438931	0.306281460136752	0.540225942594595	0.312128941058324	0.326983608127661	0.355406970095348
ABCB4	0.189362699116841	0.262673392648735	0.23775095493232	0.21522599327902	0.156882969241494	0.195095524809453	0.18590903473947	0.330621734328476	0.284790111999485	0.334359790798137	0.492329510465366	0.779609403061163	0.82412924830201	0.278396039361587	0.390236549262286	0.85283102493409	0.31957134004863	0.649862146439267	0.224127430668375	0.226278702272837	0.235309196088581	0.849703656931929	1.32406160884461	0.372486205535871	0.545333716001338	0.836660742490862	0.553400756809244	0.208750303291047	0.207413042787223	0.683914101876371	0.662351872671128	0.223290211442277	0.393947509751336	0.216108725142172	0.394311221213976	0.648325312255676	0.34351717849033	0.2040537778555	0.434528652466344	0.530840485399552	0.220475405913189	0.329768288411449	0.229391875395796	0.203233015269769	0.512971447579161	0.760920856715637	0.432014465128281	0.260899141792254	0.235078613922618
ABCB5	0.255936753282147	0.262673392648735	0.640490870523628	0.257346443580073	0.289211571864214	0.378264980632476	0.26446107354975	0.308743944241171	1.0415301808563	0.441672344250758	0.248947496281586	1.32480637878192	0.272930834584766	0.339720545924746	0.238963584871757	0.305054346557871	0.250550003806763	0.290950325737034	0.27845009703646	0.33354020256066	0.373962421272671	0.269630924837122	1.0873643329743	0.266568767718643	0.280515126897182	0.907827622227292	0.274937665933043	0.279396976172287	0.252938480347616	0.23055223856368	0.452550931129431	0.728097624415794	0.229740392341548	0.266801129453264	0.223803178648764	0.337317604701949	0.531154958595071	0.287288643098159	0.263838913708158	0.259302243171013	0.242837781904719	0.657836909912938	0.229391875395796	0.24383426438931	0.348841502773211	2.37714111466781	0.230014006488882	0.326983608127661	0.235078613922618
ABCB6	1.07725335421077	1.31380520230722	0.928791585995859	1.22081538751293	1.00432145864365	1.57044438477368	0.683807314770593	0.696861746059021	1.0027211284597	1.14868725041532	1.20949881160271	0.543833915978113	0.91334129895391	0.666484489541974	1.02251467227737	0.849337179468284	1.70317006919335	0.732626480394617	1.15904446503147	1.40877864474799	1.37219992159097	0.947497083131443	1.03193851606849	0.947458392118527	1.34181328652967	1.60167620509038	0.969063203984727	0.796389237377306	1.08546645159008	1.01870845875397	1.42276211356536	0.64591160259596	0.93677846055394	1.6815873925783	1.38156506579028	0.962521776923299	1.5628952537662	1.01049589266531	1.85648905502134	1.32979372067719	0.886092621632324	0.961271785003408	0.685853707365932	1.02634211618945	0.704380801666272	1.37388749009764	0.73813714723189	0.621094436204457	1.34714392417561
ABCB7	1.06080852269364	1.07847430816536	1.19175849419219	1.02288792659446	1.05572821520094	1.03142028392254	1.20688852608623	1.04454423317387	0.962638971313437	1.02148727584819	0.776757311597546	1.00275316061731	1.24374885598987	0.889254616187235	0.987479660201961	1.51881824201863	1.07419460181222	1.10042075504223	1.18117237093255	0.821144533374022	0.822949188379095	0.943565280562148	0.458991663685686	0.982496932189253	0.992508458695965	1.21481411974304	0.831497090320161	1.10795797798347	1.13552809225379	1.36672177683899	0.817378124546169	1.17690534794107	1.27775608149937	1.08242010800651	0.735491412678822	1.59228962563758	1.54407454320943	1.24821476729839	1.09848648157403	0.538648644821104	0.866339081396147	0.982760420598218	1.05488243061367	0.844194448471503	1.12646264582217	0.795594410843872	0.919287778523621	1.26245961490444	1.16958015329055
ABCB8	0.621735454658018	0.656075464193332	0.525569172401062	0.687245325408372	0.585623216195503	0.81140916767341	0.422508408923189	0.536279703203292	0.604255954832503	0.556691296429523	1.2468650246331	1.134287559275	0.910941108222649	1.35952736994273	1.29729908199583	0.889115783147095	0.684133653820012	0.835461866079089	0.700051200297231	1.30798653536593	0.862137672912887	1.02072257885252	1.76468816586551	0.578510165795516	1.14956282537889	0.964604348132724	1.3970956926183	1.68956167754272	0.605077024102242	1.30575466867311	0.942593080456959	1.1037069871813	1.12787466236002	0.987396551479039	1.48809836704266	1.22064463712731	1.10575988202899	0.633336728533204	1.17328403408856	1.17725501624792	0.960716309379128	1.02622946636995	0.956131427727838	0.953463622857236	1.00330352782871	1.16243482464784	0.842360319670519	0.951905243639183	0.827530792448073
ABCB9	0.868237991497249	0.975222469369181	0.583557105085952	0.687245325408372	0.96933744585984	0.996005649194159	0.799456334607186	1.0353994405209	0.839094989749596	0.761375113393368	1.07470665622625	1.3503698002712	1.81624826547147	0.867215390121749	1.01800272664351	1.02895420359437	0.548460209466254	1.10042075504223	0.69058019622386	0.900694511393109	0.968268062617327	0.762717034273634	0.591089085712178	0.987016867243041	0.935432400615185	1.01892310609153	1.55163645387839	1.94028462564013	0.86424614366465	2.02759178443073	2.15171787654736	0.293963141285819	1.0593710059944	1.25139647526563	1.4704191930362	1.33550650336141	1.05287827341509	0.514886738316736	0.976861841483172	0.995370916799753	0.875977903774441	1.38960812680443	0.818843865920907	1.09821841971604	0.775053305389195	0.520659454041739	1.43463236653487	0.419514664838691	1.77868892434907
ABCC1	0.769793487897973	0.729133480130891	0.589040292180552	0.857292263746554	0.67459473199646	1.38572862914831	0.462363515834268	0.560963302812374	0.663928178684977	0.568955739726374	0.994419441663262	2.62989963980813	0.797609429179186	0.957251786578355	1.01316768519898	0.459170275312154	1.47955437248449	1.10042075504223	0.938009139039709	1.58187145976407	0.806989302050906	0.820544138543074	0.776915828286995	0.481321316402102	1.26773385969871	1.12387486643719	0.868157019603169	1.09292226501941	1.15454023191698	1.19207411439482	0.826939321187292	0.465200001620549	0.535010298610032	1.07098530856485	1.30551133711303	0.467792370478465	1.20077085983518	1.31207031282437	0.750309287309022	1.20537921263786	0.923837474701811	0.849956097188537	0.712508606844846	0.88881163165867	0.851456614739697	1.01955382800722	1.40577548475254	0.821446278762575	0.648827658581186
ABCC10	1.01796275970703	0.951012361625507	0.724199111804933	0.642374700930359	1.26795418945	1.07300207009541	0.635534359358359	0.717934811460729	0.943447439082432	0.919648993680019	1.17905834324572	1.19046240977671	0.858287215418262	1.06600943139273	0.790835667159693	0.699051594631858	0.730481610007891	0.988407892351384	1.00292305965904	1.12142919166765	0.885239777669182	1.14939471975571	0.620948280608359	0.662934621868609	1.23627973991155	0.818455514389813	1.33496614173608	1.01329365431413	0.780588151225705	0.711887802199844	0.919681123282115	0.825729706608739	1.14936925837813	1.06648267388422	1.15051921440245	0.68174542112539	0.888487818640866	1.07568671346581	0.993209040244679	1.27590123459077	1.34786801016693	0.918024532374527	1.09730181538186	1.2940267050581	1.13143890529716	0.943337485856777	0.947906750370982	1.09579880264484	1.05757197924367
ABCC11	0.790316832835368	0.758560962961145	0.328885908194092	3.55894298387415	0.35975137471042	3.42923817976334	0.412685557929152	0.673578365458293	0.278914765084059	1.10372852645634	0.0576265921459992	3.8058257427186	1.22608716879878	0.475143876898337	3.17780952584952	3.70208391596548	1.46899846192853	0.0632504961908175	0.0601486285773821	0.0744356519854822	1.04604531056495	0.0513000321588449	4.06430559949121	0.662934621868609	0.0588150335860322	0.283029748389353	2.46664832067686	3.83240578623173	2.78561288397562	1.20299692285634	1.65044261837767	2.66007019911586	0.772925214007375	1.19910622549282	4.64107006508881	0.700747175410867	0.725552734030663	0.0458038117669625	1.50760614681073	1.20537921263786	0.0357113124359984	0.0925899972904107	2.08125477628078	1.79645148686895	4.86346958405045	0.061482223568732	2.44710096721142	0.040567016684162	3.3786494756071
ABCC12	0.314850612944901	0.518436496490476	0.280468840059624	3.46228071548693	0.243497097793082	3.39194823430123	0.248107689718372	0.330621734328476	0.242319066897361	0.431497329846366	0.248947496281586	1.49645528209711	1.02162618123962	0.457863492958571	4.34505965957807	2.72737192210144	1.4491202689832	0.290950325737034	0.27845009703646	0.33354020256066	1.07103372488727	0.269630924837122	5.0188510050921	0.284675445224714	0.89180928526914	0.332893365917084	5.5110762042325	2.79228979022359	3.88394294913292	0.85503825693287	2.60817574164852	1.95181759808489	0.522708419621942	2.1995176393858	5.70876225580646	1.24307064808173	0.612038645847142	0.41080847506676	1.43240676498337	0.632315971752798	0.242837781904719	0.384064022012286	1.73865622764959	1.31995696591797	4.26040696912372	0.631583675482016	3.51498741871104	0.326983608127661	4.32314938006825
ABCC13	0.276724569268431	0.369486177812737	0.302218743607036	0.233295511638322	0.289211571864214	0.33294957288233	1.95526975314957	0.345065038193241	0.301941802483248	0.291053161464279	0.38427417069928	0.673799357931218	1.37899367599692	0.699811927099695	0.300733958639225	2.33852397299918	0.288441895123935	0.373516725903653	0.224127430668375	0.294872577997018	2.99998626309974	0.303855886348813	1.55288738090388	0.213434997950258	0.267382045630006	0.2040537778555	0.226858887344697	1.93129913778897	0.476308091821688	0.332676445553443	0.642927596768126	0.633166151654511	0.252659516067759	0.458172478595089	0.336718427872834	0.317883866885328	0.362491846438139	0.490762745502305	0.314526103104736	0.214345994524703	0.207360590784378	0.497066484538272	1.7017614493844	2.60351490501008	0.326672390598178	0.616204060047774	0.278491664074414	0.245638804734409	0.308065360687834
ABCC2	1.2415112724733	0.615023185787513	0.645967806975975	2.26095248972566	0.625906972238283	2.93350530484514	0.840344479392897	0.701960596774296	0.71173727840272	0.630459210696558	1.54168937286231	1.28977989936052	0.91334129895391	0.457863492958571	1.72599687149826	0.577327100473549	0.663204159632826	0.603212183096244	1.63433993381966	0.589040292180552	1.83460339524176	1.28172751768174	0.945283264777412	0.790389309901888	0.406440564028387	0.636227902781437	1.95787436747453	0.474875265974806	0.717962953689988	0.723787213840291	1.24639462931153	0.559686286407218	1.38262436903007	1.82302867689271	1.75864369543665	0.803298459268683	2.61211096267216	0.725475304549311	0.598233260959149	1.06400723162727	0.986949655000067	1.10800973640654	0.636129750593719	0.80428015709182	4.566396658256	0.502356135689452	2.212190382178	0.761513418704897	1.41071336855397
ABCC3	1.09724183563302	1.00970834945752	1.37214124682863	1.73211979282184	1.38202752948886	0.928777082735418	1.33265106826048	1.24194518208955	0.813388708457322	0.500297253796306	1.63739427314927	0.275319531470318	0.611012551864322	1.351509393824	3.3346521201971	2.01578279298961	1.73450878854259	0.962905401842699	0.633640101837891	0.704967609775414	2.14926635171464	1.25642822124234	3.23864110015964	0.569565069381591	0.207486653515795	1.39264905738825	2.84103634381545	2.34960953234873	1.2662420504385	1.47596012497833	1.32182852814632	0.951655272580972	0.968881486997551	0.572658581425083	0.827454606286326	0.998715448019923	1.60178829310947	1.04738166656627	0.952473556280381	1.10445196859189	0.952544761837086	0.155915496758791	1.22020444671049	0.559336440947018	0.66451730909922	0.22221630792817	0.733964113111644	0.761513418704897	2.20676885417633
ABCC4	0.319468753753497	0.381541539976165	0.272909146442032	0.756615459118139	0.334587996968808	0.522471761870051	0.452895811606882	0.434901119748805	0.381612534621571	0.305828123793427	0.525270412326488	0.709616699185452	0.544640842199991	0.300019519669673	1.7270171970477	0.355284647826623	0.348673306465971	0.39011975628556	0.569432749639763	1.45959933315663	0.287750869200626	0.640953092626491	1.32406160884461	0.43114233386284	0.912206706299128	0.770875078723594	0.360993136332656	0.359398309169486	0.233295511638322	0.521464371237801	0.569893113644151	0.335504223255287	1.0118890591456	1.07344595637189	0.281099524308659	0.949179705262591	0.576092865920403	0.925386368166873	0.300733958639225	0.47259150255502	0.595570239820934	0.763137322420544	0.369851915330114	0.312366500866686	0.476771822883733	0.642973856114492	0.494826862141945	0.719969859734727	1.06214954013006
ABCC5	0.674270635656008	0.60677035010995	0.579301880627766	0.535419183780735	0.640612366612687	0.66555999144092	0.569893113644151	0.529626789460222	0.753531048931062	0.436357451205226	0.931012777000387	1.41999444744759	1.62037440462372	0.923884849541361	0.743053449939267	1.08129043260514	1.4992115568554	1.32204931199102	1.1666504787004	1.14810273642158	0.843161357027989	0.798904292360164	0.286477295962312	0.521063958004776	1.21039997055422	1.82751773982417	2.11685871313976	2.02647087461639	2.03836584208924	2.26613572397585	2.2949729760808	0.576282989214389	0.712933249299646	0.194021551977666	1.23941351393343	0.720493781601573	1.26698789319715	0.985018282377207	1.96418005959323	1.0243424904638	0.977909449395303	1.0886571762728	1.11227960756103	0.862665930894029	0.779726330833285	1.85365348920213	0.776375345681903	1.04303166804317	0.488736720110833
ABCC6	2.01334652478112	1.01549199084994	1.76083555787131	2.06877469299008	1.68672717561825	1.69799528082875	1.74158309194655	1.93882981568843	1.76792579092577	1.89285669328422	0.66703306630888	2.36355613101631	0.362102319008948	1.41698324142033	0.701208344666588	0.396130205380527	3.44537957021494	4.00018745392509	0.860307705706952	0.395137925408837	3.0559857704923	0.653517685333404	1.38486782291314	1.46445991680074	1.27942456934728	1.28237418715507	0.959667333104009	4.76170467473813	1.80725770326061	1.81209526275315	0.232463217090192	1.38826007862271	2.80834779223722	2.43416318034085	2.56922842767283	0.413869355818935	1.18680334787586	1.00986829520698	2.55829082143424	2.8253794000963	0.782346501219274	0.265761580073952	1.00386079736473	1.80771697152759	1.26101747558016	1.89009038862924	1.8457995923626	0.363398400621177	0.773677406438098
ABCC8	1.73413918333242	2.21285535785368	1.32400472971634	1.62438421001269	1.30398055168299	2.2909991354103	1.01942773593623	1.20087837801321	1.8233665929753	1.56556898897206	0.40597373516971	2.53152458966969	2.35626576707108	1.82243947614138	0.352461573089023	0.280842801876545	3.911324963471	0.415308689809277	0.0601486285773821	0.188233170650436	1.65419889717538	0.0513000321588449	0.734162575163838	0.2961899613297	0.0913146878599206	2.116386485856	2.08454165369694	2.14151831040828	3.24139828765253	3.27329869400379	2.41681345914478	2.12700301941145	0.120888246552528	0.0476355145583061	1.05188468628582	2.47297025577778	0.234302040957446	0.0458038117669625	2.75791610213896	2.55253288945819	0.435898290642087	1.54980372529519	2.75300974411825	2.36112638384508	0.800923487495095	0.937195525099995	0.672419805858649	0.0601486285773821	1.40019533583591
ABCC9	1.57267742718033	1.01549199084994	1.76083555787131	1.66778011036686	1.48590060863196	1.0421115296583	1.64960974359246	1.20087837801321	1.74386506923481	1.62006145759907	0.562735137893549	1.0752130430979	1.09850750398927	1.31838666895017	1.5329186440012	1.42794769596012	0.584853043290543	0.63957902873854	1.12830756258083	0.726153965095086	0.604582892096101	1.28261450528512	1.45838629050142	1.666271778287	0.650119880564372	1.40901372319978	0.720587537287813	0.910320686571404	0.854994233152482	0.839450520328643	1.11467011332323	1.14996891178091	1.11037138273371	0.802378836612499	1.18549168698297	1.02162618123962	0.315028910939737	0.958420221715523	0.776837382346881	1.34820312057604	1.3987041792408	0.561416569674277	1.05905703669677	0.975291382051606	1.19549835869638	1.01719780790836	0.865831433995412	1.08616148130244	1.22730143336216
ABCD1	0.718273857649521	0.599879229267226	0.503833981875095	0.771989502480787	0.706536817283604	0.69120021456045	0.525041761815337	0.497226526832847	0.79098761504887	0.749484072958581	1.57810606750086	1.08847681324816	0.967893700438116	0.53235541659253	1.37750717113519	0.966247923195089	0.843612908511233	1.04567064401692	0.661213159228582	1.12415800088857	0.624215423392249	0.979387283047001	0.853592805720494	0.785216729201251	0.712087769603634	1.01892310609153	1.88611362436054	0.817491140016931	0.735104518293622	0.942456367704679	1.02630299187699	0.179592258197816	1.08332572177476	2.09330371435085	1.73849396607982	0.537080895638268	1.58977561018361	1.20058447372425	0.655565056629966	1.19863037293612	0.75194651361669	0.596947181108461	0.522002034231982	0.971521057135454	1.42233663437974	2.16148082696881	1.69256738288075	0.783812956232114	1.16958015329055
ABCD2	1.38577980774525	0.372825793612414	1.11251199821266	1.73591283995881	0.437848043417022	0.33294957288233	0.676856298315703	0.484026935959711	1.0027211284597	0.960460866421365	0.70784426853217	1.38535430781099	0.380179925218028	0.256310496749396	0.292811704674535	0.219410472451439	0.193345271983431	0.539298337312823	0.224127430668375	0.267307211472647	3.220365103819	0.242498014165693	1.32406160884461	1.20073888625847	0.786905903794283	0.598622490842166	0.708494006028058	0.279396976172287	0.412728779337898	0.8281898224982	0.662351872671128	0.223290211442277	0.393947509751336	0.330440780436194	0.364174554575728	0.238186626578959	0.497536677955665	1.23598149119237	0.331514362733488	0.360612462289893	0.34106196450369	0.766481837160812	0.283102812591453	0.24383426438931	0.512971447579161	1.02564770671134	0.842360319670519	0.480647040842196	0.235078613922618
ABCD3	1.0276203973955	0.930331410491154	1.10325037762242	0.963818185391532	0.736451745192409	0.800674228161285	1.34295609634336	1.29763798950226	0.748214995393823	0.545004738853948	2.9110633313776	0.762615028039915	0.432279899200356	0.610051348796553	1.44017077660564	1.18516708189202	1.71334628678323	0.902967847632983	1.19904873836753	0.906193479625681	1.27254231412151	0.766427827653406	0.820138112156491	0.820452095251248	0.938229400211017	2.14599475392286	0.674694566011454	1.70033364312543	0.583624293432185	2.17967848448176	0.809146632546092	0.831787775145345	0.961711699102315	0.714478534243344	0.720099727701797	1.25775066893138	1.1361063290153	0.992891638941739	0.736606916933626	0.810385558942969	0.546820486585549	0.986136645056481	0.966442793085862	0.679973933879626	0.548381355057913	0.900214665045177	1.82658707472649	0.621094436204457	0.306878356142346
ABCD4	1.16410218034853	0.90941189408578	1.19933720553026	1.19301628294651	1.00976069550965	1.01195624546665	1.21413453912431	1.0622861765762	1.36552334177244	1.52606197947725	0.90347428130018	1.83654614492892	1.26328584958043	0.563195882934231	1.14595539705457	1.76599463655438	0.933800372290937	1.21246376555304	0.787244987349907	0.801776961258902	0.869931343106447	1.18953028784505	0.86533601554695	1.26343702211925	0.827497285991452	1.74784562875277	1.1922313077523	0.897071431547542	1.06909656626427	1.19207411439482	0.391013849993998	1.43641382984025	1.39405077026829	0.992570613044656	0.660269371807793	0.891206460712047	1.30484495963628	1.00778243114586	1.27998611185604	1.45134658502059	0.934045278530405	0.982760420598218	0.694217795177834	0.92582000139272	0.964949257488356	0.956186222564494	0.900237696657116	1.07096048272275	1.29787870397197
ABCE1	0.898535362913766	1.13739554950384	1.02740254113034	1.2010182366154	0.979799063546111	0.996005649194159	0.973746199164051	1.04454423317387	0.957965267992143	1.04096318340581	1.25950330434609	1.01329365431413	1.49502219703934	0.683807314770593	0.995789755229581	1.52299010084739	1.49740998294268	1.03512062924537	1.26396011165576	1.47914686522273	0.984091844517774	1.03482864860941	0.270768100897858	1.37034119414641	1.36387734676	1.46519243183746	0.655508793380568	0.836690070760789	1.24961744782804	0.915310671515897	0.612420066471847	0.918684358632073	1.18712036393033	1.06184735262543	0.730388694651531	1.51881824201863	1.44599957360982	1.30920002893503	1.02191962569	0.874652418425071	1.09732025990986	1.0886571762728	0.950877286234785	1.31152600872356	1.62752308370458	0.248439733584337	1.04682830718505	1.09310642518637	1.21619184213504
ABCF1	0.831807762793128	0.90941189408578	0.90632348111331	0.963818185391532	0.803079016054392	0.950271952602679	0.780575057671022	0.850939453499578	0.79098761504887	0.77322226055289	1.41462523292804	0.885173974809299	0.895440068815193	0.935306582521314	1.03144090567031	1.09294786389679	0.657579787811226	1.04567064401692	1.37303903531288	1.45091850005912	1.12822583410922	0.724110547006557	0.686269911003317	0.991190115791597	1.78255191551044	0.849444608477587	0.945582771066394	0.897071431547542	1.29517155825851	0.82146341990065	0.817378124546169	0.657836909912938	1.19059588857763	1.20438654459233	1.11018020390584	0.863474450886958	1.09352993519499	1.24821476729839	0.741186301526401	1.07535935501839	1.5003434770169	1.06743296424216	1.07562358550935	1.15562075873889	0.979164782029195	1.30707065699768	1.37659660552504	1.20204023281041	0.926383774224639
ABCF2	1.01796275970703	0.919434976513638	0.657448861931812	0.867339838289357	0.879067384885957	1.13273702671532	0.715463357572889	0.893393677857905	0.967927665684758	0.996351239620683	1.30903365864758	0.940638692045638	1.17413340158042	1.19866534851784	1.52812672903248	1.04392220963997	1.09017374711456	1.13375217646713	1.1099207569454	2.00128636769053	0.916644598632936	1.11355755497885	0.839023046314641	0.693043634187214	1.60386174418894	0.895070386229418	0.875783746990796	1.21317906093063	0.609079776457469	0.858928184593804	0.774628760902316	0.721439655062456	1.14208861082225	1.14100878769557	1.27337959230089	0.882932460922402	0.962937662038806	1.10900249184216	1.18792100808891	1.07178831837995	1.14828266401608	0.906720971394647	1.14822081881866	1.04460950296266	1.05765682751343	1.69236266797066	1.32658444445975	1.3860920990923	0.92268590528006
ABCF3	0.851925380166243	0.941018513319357	0.879450759955814	1.02288792659446	0.96933744585984	0.928777082735418	0.750737887470384	0.788756305471629	0.843711052405141	0.841728774466817	1.1310727611399	1.60519710783211	1.22608716879878	0.810783828221376	0.600795075908452	0.764414358831265	1.10810507580322	0.981921838972062	0.986813358850514	1.00693419860405	1.03029372590274	0.812510666543577	0.896593824479661	1.06841037554947	1.41860541045654	1.06004628091516	1.34838226616181	1.3082771017088	1.45820048534141	1.06810833200404	1.35062263920935	0.76509767061677	1.1354368017267	1.25570368320036	0.901936125743156	0.787394414606843	1.25213421265103	1.33499722870927	0.869438211797934	1.12619606702932	0.977909449395303	0.832095178520874	0.828603945535647	0.774114444115822	1.08002030235635	1.44834398004831	0.692748430941638	0.944938326839956	0.618129045474658
ABCG1	0.759712776632091	0.48087129963358	0.441818719618417	0.454568452400689	0.594379627358409	0.478032377219835	0.582233620817792	0.461402688258723	0.53356035181011	0.305828123793427	1.17441364163171	0.894890256347793	1.26742563621993	1.11493371189263	0.675718415049473	2.00442765502813	1.07948794847441	2.49965165807135	0.569432749639763	0.480588515549365	1.46519243183746	0.943565280562148	0.260472126656795	0.683522247122256	0.280515126897182	0.82412924830201	1.29498958214897	1.85980804443507	1.62049608134126	1.01602399963059	1.35062263920935	0.741082745051654	1.33675667223702	0.931973595447026	0.80791561561493	0.89748332064891	1.18600311284588	0.621026084001753	0.976861841483172	1.68569719873007	0.520163946041062	0.931303380302928	1.27024352192418	1.26637137506704	0.809200958978409	1.23941351393343	0.714272125526262	0.441472078180674	0.846309214784263
ABCG2	2.3461443362193	1.6008846445236	1.88820952178422	1.587165078165	1.96564276257807	1.50689357988596	1.45167962702837	1.32332730314128	1.8733873294409	1.53271567077408	0.634106317826487	0.6894773188515	1.31044600099092	1.57354307648308	1.26326643662084	3.13905981058321	0.638642138718502	0.689909860446599	0.980047540370351	1.04536859253079	0.745293085850057	1.10179310617689	0.648757123777775	1.20073888625847	1.29392233677734	1.60861373711884	0.771326752765238	2.30623521567338	0.605077024102242	1.70042256928017	1.10744682356785	1.71181367084126	0.772925214007375	0.707573942633071	1.93525512633423	0.97447302173026	0.888487818640866	0.514886738316736	0.664323928881412	0.942028310854218	1.9070506294388	0.473268737359906	2.72035799260669	2.39533353521535	0.24804760669628	0.444473138131742	0.967619108440861	1.8104134251049	1.11355755497885
ABCG4	1.13158068507368	0.919434976513638	1.14527809878049	1.55175760577492	0.921492570279348	0.821547339444423	0.809683817918883	0.673578365458293	1.71647791544782	1.24458931218082	0.695123055973302	1.29611128157903	0.889753262596869	2.1955486209798	0.85701159107202	0.902727476551449	0.533653886985463	0.545987795401544	1.20828409146249	0.756453458831847	1.37546577992171	1.68538217244619	1.29810161997466	0.942862350247231	1.12119049184195	1.46892658416693	0.726354313177177	1.24279705070875	0.423030871695537	1.14135518480675	1.01883110250019	0.633166151654511	3.37075582071762	0.768631817553313	2.55603811934148	0.885818621920036	1.3909146782415	0.2040537778555	0.936818374974154	1.19112280560231	1.42405695309924	0.832095178520874	0.78776348943595	1.48790727047903	1.23975242204035	0.883575914003526	0.522273328115538	0.464945116729153	0.539225520630787
ABCG5	0.831807762793128	0.648690091127444	0.832986607655418	0.687245325408372	0.893575885469491	0.511141394418216	0.840344479392897	0.809831983918717	0.813388708457322	1.07718271231199	0.676079418051581	0.627494860748341	0.41956232352588	0.373316533863681	0.345065038193241	0.819667794631992	0.431959995562004	0.395901831954659	1.91511027243031	0.618546881306999	0.257330133934194	1.11992821040165	1.67766694667092	1.11474716260697	0.658460402228741	0.236013372283654	0.239500622429189	0.474875265974806	0.680786522829855	0.32790820221611	0.407264849632008	0.335504223255287	0.24573089122942	0.441993965675422	3.04639201530582	1.37123648838701	0.379524403858714	0.259744553805475	0.434528652466344	1.28936820058494	1.09330353703792	0.520247995764883	0.229391875395796	0.511879719820869	0.284718777704237	1.21484672653261	0.511610642683664	0.291396423051702	0.332381549781053
ABCG8	0.255936753282147	0.262673392648735	0.294872577997018	0.295265605286327	0.243497097793082	0.269211666120637	0.248107689718372	0.249475728991869	0.242319066897361	0.227420112353679	0.248947496281586	0.656955582173411	0.272930834584766	0.220433551282091	0.238963584871757	0.255620098403078	0.250550003806763	0.257628399565761	0.27845009703646	0.33354020256066	0.373962421272671	0.269630924837122	1.10117129271822	0.213434997950258	0.280515126897182	0.283029748389353	0.483925631984132	0.2505901902423	0.252938480347616	0.445999706659444	0.452550931129431	0.363116127347935	2.05178377469169	0.29187201932542	0.244513401957009	0.260899141792254	0.562634433803104	1.10168678352143	0.232983112451724	0.286558034367339	0.242837781904719	1.03748191054792	0.283102812591453	0.24383426438931	0.306281460136752	0.631583675482016	0.230014006488882	0.291396423051702	0.235078613922618
ABHD1	1.4412758714729	1.10968567243085	1.55927114574292	1.29375143243535	1.58842089167659	1.05840832556919	1.89216197049888	1.83777876438587	1.42843978030522	1.30009020129114	1.08783145338415	0.900099518994904	1.46216296306406	1.23695045414418	1.07098530856485	1.29343657479022	1.01222071424209	1.61391974385021	0.419894054422415	0.883337568544131	1.14795673162553	0.798904292360164	1.00180976085541	0.875266872071885	0.615330702987873	0.678441217288442	1.1922313077523	1.27279140771247	1.47949587055827	0.494166591321901	0.312834024221963	0.990938271878134	0.688043224021288	1.06184735262543	0.591031715970145	1.98077719949875	1.27494462825107	0.675078364995165	1.22824296094759	1.02053928035875	0.80468001548574	0.384064022012286	1.17872921342229	2.09021419373744	0.25819115628439	0.353098776207407	0.532292141719799	0.50480757027991	1.32208742116039
ABHD10	0.85798025010946	0.976381973401689	1.18382237411044	0.917982932451905	0.874039697438089	0.739546300149272	0.981565869808995	0.981338775510361	0.837940755833591	0.872018257523908	0.894845259433844	0.292266969329646	1.3835157518152	0.633799698253909	0.584232917115759	0.705913026258222	0.708208115420381	0.936818374974154	1.02865047679508	0.969833989239893	0.825862480841049	1.01166208986415	0.734162575163838	1.43935995546397	0.91638114155766	1.16825621652795	0.826774167547776	0.616958691165839	1.02457981239634	1.09013025893667	0.950258148468145	0.760875960416099	0.906115318719015	0.819753012110573	1.23145624088329	1.91865516164079	1.17401879075169	0.936335877774512	1.05590795978893	0.465526647913376	0.715961421047732	1.02070566292225	0.890517449474413	1.03085630178266	0.843739767691455	0.886740659558347	0.746942469282656	0.913742529703145	0.468310492248515
ABHD11	0.660150748449052	0.843739767691455	0.65649619961423	1.0551051405214	0.689287041374047	0.847917478493759	0.575116717913452	0.626597126740029	0.497954992231293	0.64591160259596	1.9391498874026	2.04207914126526	0.93071333726112	0.88246317868779	1.89347892582627	0.74277368425807	1.00127229485465	1.21920923320984	0.804511200545659	0.879811724066121	2.64482008980965	0.713317223185252	2.17484492736983	0.717848551288117	0.870443408455012	0.924499565860078	1.79175758095091	1.27992382615841	0.745361099569697	0.702462055126279	1.26587040942867	0.697371549712256	1.18762085627477	1.16981586431844	1.35889106978298	1.04814372152658	1.8791619738359	0.604188213801061	1.84940401977457	1.17292807194695	0.737045606986016	0.861112994833066	0.993706678979201	1.09181002961839	2.02063660134034	0.989766610526747	1.56766781852917	1.78455825037403	1.19771528640951
ABHD12	0.94243545247515	0.862486811457933	1.0360442267455	1.2010182366154	0.844960252592171	0.729513279701782	0.815183102718767	0.814971635116895	1.14956282537889	0.625541710327229	1.11153977420066	0.270738726375642	1.99722560216867	0.872959421248285	1.30484495963628	0.815700791142349	1.8187585914371	0.581340097578801	1.5628952537662	1.52794801542315	0.984091844517774	1.54375847302094	0.654315569897668	0.885327105794241	1.73749560394071	1.06868050534664	0.726354313177177	1.62680266336624	1.00741532106374	1.73431433235009	1.08066392711839	0.794048131708712	2.04207914126526	0.622030031346595	0.376166094802328	1.26516543079846	1.45337527536638	1.16884560796362	0.758777106289598	1.59981814646461	0.977909449395303	1.19488008782893	0.682387748033848	1.00078675373397	1.42676316198675	1.81751615806817	1.09737884963924	1.4769345282171	0.318333374892721
ABHD12B	0.255936753282147	0.262673392648735	0.23775095493232	0.430886135198197	0.318492700344715	0.625154813417003	0.26446107354975	0.227420112353679	0.265512378973294	0.278651363035984	0.275044629031353	0.735560282018529	0.514771253977871	1.5562068541751	0.238963584871757	0.280842801876545	4.93819418727414	0.290950325737034	0.27845009703646	0.33354020256066	0.373962421272671	0.269630924837122	2.70063944728696	0.213434997950258	0.380294172552427	0.283029748389353	0.257705206335115	0.2505901902423	0.569670257352648	0.314772298385626	0.612420066471847	0.280557901022964	0.393947509751336	0.266801129453264	0.223803178648764	0.260899141792254	0.531154958595071	0.259744553805475	0.232983112451724	0.600795075908452	0.242837781904719	0.497066484538272	0.458285444074844	1.1381131098886	0.512971447579161	0.760920856715637	0.230014006488882	0.326983608127661	0.235078613922618
ABHD13	0.632447711323276	0.764975342271672	0.866444788153267	0.953681363072569	0.696231366683678	0.646825402452462	1.12617402289657	1.07725335421077	0.879266496644731	0.659455910454992	0.798390635381693	0.810377535906354	0.996753271589117	0.631566702198792	1.04929949642796	0.77383942272964	0.771952793856663	0.899364779822383	0.940333606968522	0.893080502289243	0.616640746793011	0.767190386509907	1.00510025336102	0.982496932189253	0.854474338160591	0.791200552735286	0.459968192039872	0.61960716581422	0.852538806447198	1.0481795528766	0.350618398834409	0.930619954023436	1.1354368017267	0.673689783925627	0.406575023196358	0.828485485776235	1.08268165133206	0.956407858615368	0.906009375511418	0.560108423077435	1.41590675021361	1.23221413188816	0.78776348943595	0.748970219673031	0.792543904780402	0.659074553028971	0.739000548666121	1.00665201351952	0.779582807567363
ABHD14A	1.18860090752489	1.03890863122417	1.50909048212238	1.41622861947453	1.08189355387621	1.06343924059144	1.13059815507759	1.124636930897	1.18833731799611	1.06838033679832	1.38596984987428	1.21629373106704	1.43556270437044	1.24126967988159	0.648241123812701	0.728399315082334	2.28503052798962	1.61945264583209	0.804511200545659	1.23148985521844	0.955917090438055	0.746599046338039	0.329809675315004	0.925192230109313	1.18325809085553	0.805680266008911	1.45158855525	1.9644960163882	1.22232112808398	1.63271429898555	1.09465222535553	0.906860385585376	1.03173205587259	1.98216369045023	1.00536720378529	1.55786886244256	0.379524403858714	0.963975946600774	0.850833697749795	0.983388167019235	0.687758876275575	1.29387722675338	1.31651820410816	1.36415950754654	0.903316898676858	1.18849184882159	0.561200201639055	0.717079963000016	0.748534723477764
ABHD14B	1.67217397914237	1.67533387206005	1.29066951317363	1.54158086218353	1.88749904228507	1.77649160519782	1.10613228038835	1.34644373027418	1.50916709029596	1.65591483659036	1.20276961559228	1.20366564678199	0.972335076361355	1.53235716839099	0.728917484661588	1.04044235003849	1.18372554226591	1.25145791186414	0.860307705706952	1.33770673824424	0.601206276970407	0.49502094550606	1.23509982462748	1.10120493315903	0.448522907876019	0.760023923158093	0.792183404492305	1.96675390197024	1.45186749671423	1.13260065781955	1.28439260252212	1.08123330440121	1.59288857235936	1.46544627491171	1.06157230912564	1.65495665379699	1.01909703136971	0.792300351718306	1.06655758398971	0.679537885070476	0.866339081396147	0.606106072115356	1.18989596753729	1.11907961496497	1.01931349957971	0.871762223037741	1.0024181784704	0.62507189877295	0.731975587272258
ABHD15	1.19736049749776	0.709019462243242	1.56905593484035	1.64682312942404	1.01967890873487	0.778445110893182	1.06375389355019	1.15148762671713	1.12580807910375	1.39951607585535	2.58191470694918	1.01721694342791	1.83881342076276	0.878430385237354	1.09000997920549	1.52697858105618	1.62624286619769	0.736308048887995	0.661213159228582	1.12142919166765	1.0065084290972	0.627450193460162	0.368806779408614	1.29059018631188	0.698990182713724	1.04271677664871	1.20396105293533	0.782541226866029	1.25950330434609	1.19207411439482	0.987139139684927	0.703912318863026	0.811489314108244	2.02574253501361	1.03487699698675	1.02162618123962	1.15599089387161	0.94217181622065	1.14365716966815	0.896351526346448	0.676162860179195	1.1474554362629	0.797897511155624	0.744946887091779	0.757867014309913	0.818642738200225	1.27894448224726	0.8286877293386	1.28647482381163
ABHD16A	1.01796275970703	0.960480039527836	0.784056424294577	0.728677977643256	0.96933744585984	1.20453144274521	0.6894773188515	0.749572545366439	0.992785398156558	0.806715318843485	1.25950330434609	0.589874276427942	0.785616774205814	1.25081172914696	1.05346547711017	1.15024162383756	0.691909788930612	1.3699290618933	0.956384637881675	1.58512999204005	1.02349312578984	0.805552848912304	0.885962239088879	0.844747974748544	1.3538914168365	0.756858535125652	0.910577751949513	1.511347203842	1.12124065287189	1.19207411439482	0.612420066471847	0.703912318863026	1.0772683191036	1.11355755497885	1.41900055892613	0.826416297629477	0.850295866340512	1.08603925133184	1.34568900522644	1.50294085508224	1.20751616266315	0.970472096016481	1.11778698795487	1.44096093062533	0.651579862967725	1.41933613496594	1.21200075049316	0.95910148153294	0.618129045474658
ABHD16B	1.0276203973955	0.979799063546111	0.860532785299339	0.761277730120678	0.960052814078326	1.0017920735152	0.978386479318166	1.67766694667092	1.18833731799611	1.20049694225171	1.14016745595393	1.40647608536501	0.60172676965263	0.968295280164293	0.78143957157004	0.826735650035244	0.730481610007891	0.94308462325725	0.804511200545659	0.965804473235711	0.838981291133087	0.754241727091897	1.61966180266885	0.615023185787513	1.43126233116531	0.572341292956013	1.22055366821872	0.962137103826054	1.44605413608977	0.764335734142064	1.22061358481259	1.01762686192066	1.92198168586262	1.29503441249687	1.37411534950245	1.14174441090615	1.00193531858196	0.862163047100177	0.80346210298454	1.11887842377907	0.845608477090656	1.19673381023149	0.865862851035933	0.990047125383302	1.55314715166254	1.64631118231724	0.79239312147878	0.965766968812102	1.7136736078698
ABHD2	0.793877290331612	0.693437441443389	0.909715229999045	0.708142887217122	0.777265297569933	0.66451730909922	0.834642218571555	1.09171357947684	0.720447190030025	0.706664679126195	1.53523628689761	0.410757828525648	3.17780952584952	0.919072859487066	0.605680607048663	0.661168743937523	0.708310046041347	2.16351163097106	1.20537921263786	1.04732498486028	0.901407258390045	1.15213512760329	1.13334937179304	0.746116134862056	0.701403470032217	1.23126713405788	1.03986718101682	1.76883818087742	1.05314554669746	1.29413926094289	1.23049752513774	0.959283322247254	0.689648105269295	0.593308455974014	0.496688215476931	1.15935997698616	0.678234827113008	0.781897706108189	1.93680792556192	0.654315569897668	0.554704660244337	1.32126281627009	1.53214736299531	1.60103979285554	0.252051081274702	0.851476255742482	0.99034257844942	0.670332878420381	0.869984746605613
ABHD3	0.769793487897973	0.559789285014228	0.640490870523628	1.08791195427796	0.635563930425795	0.789796081682309	0.760569421645574	0.850939453499578	0.854172656364291	0.690535853316712	1.06888726177439	0.894890256347793	1.02702734660024	1.73551325672248	0.943094283914018	1.04660134383457	1.11378304011144	0.821913959730103	0.866632786657882	1.65277108328351	1.07986231145992	0.784460910047741	0.185618857875731	0.991190115791597	1.0522672861504	0.991287941868371	0.599687101318071	1.72092611263621	1.78210388166105	2.03202904669441	0.269161807079042	0.657836909912938	0.605854982158829	0.707573942633071	2.02343298995187	1.90326735714537	1.45642026814656	0.893055498772146	0.794150486415479	0.727707412248082	0.923837474701811	1.54129714253497	1.81751615806817	2.50056057743729	2.41926556261257	0.254227256428111	1.51780270065495	0.577414816229572	0.960238394148497
ABHD4	1.25765727065606	0.887961569736288	1.19933720553026	1.21677703168746	1.04637114149465	0.886115307568927	1.00355386939056	1.02649172289899	1.17246667577265	1.02148727584819	0.790238836153757	1.03834310359947	0.760975120262526	1.42851861706833	0.819869057520458	0.978812937315891	1.06250300064956	1.29048984628909	0.72722014396699	0.75194651361669	1.37546577992171	1.18367096553881	0.379938043266459	0.673223123355627	1.03732620726223	1.41764690120577	1.09766349496746	1.68956167754272	1.22906610755236	1.00285497735888	0.845872450177432	1.05859288936505	0.961711699102315	0.781814183979212	1.41385331580072	0.611491906166036	1.3308727689106	0.682073085732124	0.560268533683536	1.88466264567632	0.591449198526413	0.614434720116733	1.27024352192418	0.906948956852644	1.11521280814318	1.16691789426953	0.468548158976762	0.488817347316187	0.808117301148691
ABHD5	1.06080852269364	0.867028677374016	0.832986607655418	1.25254118399959	1.08189355387621	1.06343924059144	0.894739672554594	0.768631817553313	1.07510822064979	1.2307382745762	1.03274254351246	0.567832788072272	0.977116289234339	0.775796481943818	1.11778698795487	0.936591638125698	1.2773381583463	1.03206458980023	1.22746191265831	1.0969380983006	1.28032536214628	1.39910663120893	0.975312723715189	1.44249918254132	1.28600506528722	0.888976176806328	0.660427622098748	0.953631280576581	0.71438288230272	1.12916023014952	0.887952743684564	0.930619954023436	1.56480157341097	1.2470804509639	1.06157230912564	0.95126504060593	0.95396190352928	1.25836526754751	1.1067611484817	1.16313798314812	1.11738231808139	1.18345096865833	0.945180475777832	1.26637137506704	1.93064934136601	0.417113205395787	0.723972814921432	1.3950569778999	0.918684358632073
ABHD6	1.594579252242	1.25422201656841	1.35798731575085	1.81235695570602	1.57810606750086	1.48903621787313	1.31356605196194	1.07202190493084	1.78131084163365	1.70981388590816	0.974143613142946	2.9919252779587	1.17940635752601	1.53533393334445	0.952179570858248	0.624956799585852	1.62624286619769	0.763721359834837	0.938009139039709	1.24566193964061	0.783504360308761	0.928148496405679	1.23509982462748	1.983938863944	0.76245863805153	0.791200552735286	0.868157019603169	2.20001790294941	0.806197988197808	1.58339481229246	1.11467011332323	1.3259077403549	1.79608141642806	1.51801192922388	1.11859918035835	0.769909989807346	1.83604171538451	0.764414358831265	1.26483625512685	0.966562721774732	1.33092217195367	0.701531094869494	1.05488243061367	0.783011018972459	3.03285540851066	0.857250933690409	0.889976786988403	0.806243508804386	1.49675256260259
ABHD8	1.45661803054035	1.00095615565622	0.452739983884982	0.562589352038245	0.979799063546111	0.918684358632073	0.513908778160316	0.768631817553313	1.14145595886369	0.90975402708229	0.925430591976981	0.148671584999123	1.34026516768028	1.16425601639314	0.830167127070715	0.882680205679584	1.09017374711456	0.923504860108347	0.956384637881675	0.893080502289243	1.0065084290972	1.17773523581374	0.321073074194597	0.713994760243383	1.60861373711884	0.849444608477587	1.19846388608185	1.49740998294268	0.989314119735701	1.38664666838699	0.854185420103112	0.657836909912938	0.838497943606978	1.72682613365782	1.09401283360554	0.713957136856894	1.26597218458928	1.7357132429138	1.20929266515555	1.20537921263786	1.25999577267788	1.59484878943945	0.936081017588171	0.980688539700757	1.4803976914262	0.560917376829647	1.04682830718505	0.692549857329721	0.638487227345442
ABI1	0.919165745732314	0.893266753900462	0.90632348111331	0.843196235274023	0.955075519734507	0.902871056405308	1.04930769881762	0.868356237202874	0.9393104746203	0.886915103904116	1.28177066412058	1.54799240383405	1.12072234540167	0.923884849541361	1.39270818604187	1.10714362372564	1.22444965122222	0.926563686200898	1.52649036473811	1.09535849499348	0.865680363970593	1.08030284757078	0.921075006769896	1.11878633457979	0.995617497065387	1.21213066666536	0.806549722725854	0.833454233117657	0.854994233152482	1.18194530537667	0.757050834048951	1.01291782255469	1.45825271462504	1.21617391380479	0.756570282441253	0.823685800512733	0.834618530993256	1.65419889717538	1.1473658618748	0.900861500113295	0.900401985991883	0.92104100820691	0.721500417425284	1.21853226392089	1.23483848614311	1.07051951310667	1.24194518208955	1.25454453582615	0.836937533537235
ABI2	1.04039585974609	1.07332386079167	1.02740254113034	0.901268098746174	0.960052814078326	1.12212415603266	1.09289666614204	1.05679882189688	1.18001381331588	0.950591369239737	0.983641037786001	0.30289287389858	1.4161260426402	1.04672788153049	1.17400188644208	1.01946286096787	1.61879439776392	1.3142264182649	1.34950905370716	1.35608774822118	1.0752130430979	0.935268234825348	0.298740109305368	0.724327052239852	1.30257770552991	1.41517553783822	1.02326168965083	1.19300606983476	1.21263812496221	1.33179865649593	0.892790786655244	1.09873864859971	0.202915565425701	0.799801588563098	1.13140982891189	1.43246747379643	1.30484495963628	1.34722048572071	1.20558761244209	1.17362119907126	1.09732025990986	1.16893315642349	1.62157853696961	1.26152459800394	0.692621394858284	0.35812517694969	0.88520687623924	0.944938326839956	0.737638459612734
ABI3	0.882680205679584	1.02927018547348	0.672582909692316	0.698280314378921	0.855283993837706	1.02139474990592	0.884955985329973	0.728953636093935	0.89470219961739	1.06838033679832	1.71475380763573	0.996351239620683	0.910941108222649	1.07555838002143	0.790835667159693	0.936591638125698	0.933800372290937	1.3699290618933	0.841877842773172	0.704967609775414	0.783504360308761	1.43321842972804	0.247783692599506	0.835265956708211	0.593227849785885	1.11165430832942	1.37225218411356	1.39029411084686	0.754662952037255	1.22115797975701	0.768499818946399	1.00809170909425	0.953031913978375	1.14857406651215	1.72720325967565	0.713957136856894	0.222140168526675	1.23193271531522	0.750309287309022	1.15484484629894	0.886092621632324	0.727097370116001	0.650108339636309	1.16534562125042	1.23483848614311	1.38681410771556	1.10202552089213	0.972240285056305	1.12754424725391
ABI3BP	1.06080852269364	1.1705488619721	1.75800544538126	1.23130976668997	1.43646588388909	1.25492088909806	1.6096411452923	1.72682613365782	2.02063660134034	1.47231797694327	1.78035506016351	0.948513182335986	0.749484072958581	1.31838666895017	2.07050625267279	1.27212755767951	0.415337234267381	0.89088617032941	0.444090055166333	0.465312379926595	0.187989712234966	0.423607302899235	0.910725391281445	1.83481095840633	0.670159548848366	0.660568912536808	1.28357920765429	0.45710854543935	0.701010096929078	0.698500517874379	0.266755947904604	2.23818621666568	1.04392220963997	0.463356696172557	1.07388029942622	0.654583480865718	0.291613400196758	0.732319160434317	0.664323928881412	1.73702915225836	0.986949655000067	0.276972661479463	1.16368419631991	0.844194448471503	0.714444267552868	0.976984010803535	2.44025828417257	1.77747143290397	1.37590908444492
ABL1	0.95718081982008	1.22888303366436	0.957519725784228	0.978767565596523	1.07314720713312	1.05959872337506	0.947285873157826	1.19069062684061	1.08576812251616	1.06838033679832	0.840996519596171	1.14719543154861	0.967893700438116	1.36281010731254	1.1402455619693	1.16545895933852	0.866860541855039	1.00424011288449	0.952243247869104	0.853933079523798	1.11638322707535	0.932258422327273	1.10808328531641	0.888976176806328	1.3330955871135	1.03868924233686	1.62186609757735	1.08518957398976	1.10561141308852	0.818779121789393	0.803868256178169	1.03179834877402	0.486978907660939	1.13296838639982	1.21629373106704	0.895355561811011	0.730534464838423	0.694859452944527	1.0936426590113	1.2797818470165	0.651502569441818	1.35156800399911	1.02091953661965	1.01571045054667	0.854474338160591	0.642512792124602	1.32141068708533	0.765427780995603	0.923350865639561
ABL2	0.458661887284678	0.454453129601241	0.483955751503899	0.438568814565472	0.442315572894642	0.490625838789964	0.531426994563399	0.530840485399552	0.484139722444298	0.376388788479947	0.720617492801654	0.549181436869162	0.936356451726492	0.787832726239687	0.956045135689815	0.822878769544703	0.8119822248594	0.557946672202573	1.27540005993291	0.963781262918418	0.996263819731051	0.873345821663666	1.02740254113034	0.583958771238967	1.02794726956052	0.73468029129173	1.10009384988098	0.676352465584984	0.972998815190458	0.736006787665945	0.79599022693778	0.769942922535224	1.45729238419613	0.863234145233943	0.76245863805153	1.08120443905145	0.917780077313196	1.43382627193941	0.971708430356505	0.632315971752798	1.18666922626077	0.865759664506559	0.793190395043299	1.19819218255861	1.03072829726427	1.35437686071179	0.63833413179006	0.926370406854048	1.03732620726223
ABLIM1	1.60973764250101	1.44096093062533	1.80065572579458	1.52451017148589	1.8074873373941	1.46702963221593	1.7402219999463	1.50696600683191	1.63711550341838	1.43839649652083	0.714272125526262	0.503946052266864	0.808867896802979	1.05356686320336	2.35469096763591	0.902727476551449	0.989631388073179	0.642927596768126	0.894524470372992	1.04913710696847	1.12079590238128	0.906353997212471	1.47239188510017	1.75897312354203	1.36387734676	0.456366182551528	0.424959611312767	1.21988458896304	0.950388362382204	1.40019533583591	0.228643144607115	1.16636758337384	1.76372221098944	1.13296838639982	1.15051921440245	1.05019069262466	1.24655692184831	0.798405991044199	0.427116005851432	1.41080940453751	0.969063203984727	1.13323400251691	1.25901618700897	1.26637137506704	1.74671514922959	1.19432466510218	1.70476922351945	2.15889283802602	1.82933548133099
ABLIM2	1.31092839706749	0.808768256291904	1.43761456084697	1.6621194039951	1.07314720713312	0.789796081682309	1.31356605196194	0.944748348487216	1.05045232189599	0.991168338259919	1.21726986654308	0.160352213264638	0.766551942921409	1.08467158114923	1.85275610545013	1.02895420359437	1.5198607309187	1.28311627496279	0.328564437098105	0.580849881041443	2.41841058601372	0.843071988916979	0.430718011781579	1.00973264519901	0.346639542072388	0.945070751107221	1.28936820058494	1.4161260426402	1.30850051510006	1.43133249111294	1.48769327053406	0.741082745051654	1.25329542964742	0.622030031346595	1.61069682494308	2.33415008281962	0.280922975993925	0.656745513497598	1.38965349548367	1.38486782291314	1.56070637220984	1.63844833148752	0.712508606844846	1.04895911672242	0.698789467699308	0.294668988861532	0.642738288061994	1.01048239046024	0.769242033808305
ABLIM3	1.98661638950552	1.76621315367296	1.76961723489769	2.29310997530244	1.92970993158964	2.02974974989689	1.48178071264867	1.47955437248449	2.29242601338126	2.25238218712047	0.613863736877431	2.1927076604424	2.0652000031845	1.5183047025805	0.576092865920403	0.957363366038558	1.39651792326905	1.54113947971934	0.53080137923234	0.431566176811879	1.49594994829426	0.604222084316782	0.266352135333944	1.23954304720006	0.327605898722255	2.88700517058204	1.96508070848868	2.60230330471495	2.18124376155818	2.83911892623043	2.86443132766628	1.18607858332336	0.516208706748182	0.187747559241145	1.59079505540143	0.760947988489081	0.715431370174021	0.594537637410346	2.06135465184349	0.912048753393004	0.866339081396147	0.614434720116733	0.931580309723676	0.769273320832332	0.921205831772467	1.40619550775034	0.934126659630603	0.550465375311052	0.456366182551528
ABO	0.227701041216655	0.226326491916685	0.264043852631675	0.257346443580073	0.207677409059487	0.240657452850104	0.349345190614406	0.227420112353679	0.207308138781532	0.193515742415433	0.298144136936646	0.656955582173411	0.226373922173047	0.220433551282091	0.257003747961192	0.255620098403078	0.250550003806763	0.220220390497042	0.27845009703646	0.267307211472647	0.299369269225968	0.242498014165693	1.15562075873889	0.290833253650633	0.256887811934135	0.236013372283654	0.239500622429189	0.208750303291047	0.207413042787223	0.23055223856368	0.53235541659253	0.254553753291237	0.266595866615307	0.242882284602611	0.244513401957009	0.238186626578959	0.654658873931818	0.259744553805475	0.317748838791541	0.304966859107722	0.278796131282286	0.497066484538272	0.229391875395796	0.203233015269769	0.348841502773211	0.60553850271654	0.298972213629151	0.260899141792254	0.235078613922618
ABP1	1.73802248405837	1.0485676429302	0.774530199406396	0.614501246916404	1.62294758296563	0.550723647527592	0.770610181570685	0.809831983918717	1.32971928298548	1.75851096705166	0.776757311597546	1.00994685161587	0.760975120262526	1.61449317908968	0.819869057520458	0.387937705785965	0.453720951440637	0.606324590800662	1.16188305165847	0.480588515549365	1.61056205356211	0.595688136654172	1.4911673548091	0.490191688006395	0.380294172552427	0.405088803839516	2.00128636769053	0.744308277333056	0.579371599056171	0.297192046666354	0.836735790520941	0.595144752121677	1.34229290823686	0.474986955125834	3.52288491501823	0.594379627358409	2.48127232721156	0.567867234388846	1.95432710470704	0.666216119723499	1.20751616266315	1.80657867471953	0.283102812591453	1.48059325442672	1.56070637220984	1.40619550775034	0.862188421287467	0.924041693207768	0.403465768223643
ABR	1.11493371189263	0.919434976513638	0.961575238124763	0.932266195864168	1.06433205505501	0.854947257915143	1.13059815507759	0.944748348487216	1.14145595886369	1.02148727584819	1.07470665622625	1.134287559275	1.49886486660475	0.911754874299123	0.761711715683855	0.845918069241388	0.882399793927368	1.01351307226824	0.655056097796327	0.731975587272258	0.806989302050906	1.07288725475494	0.741610217492905	0.844747974748544	0.822003348618374	1.0046234849161	1.43182472492596	1.08518957398976	0.673301572250357	1.47596012497833	1.08767488965512	0.741082745051654	0.723678833860914	0.836332421898498	0.996869593107724	1.2671739990249	0.664687745149404	0.989827198477101	1.19443124176616	1.24746712867425	0.793637179531496	1.00234470156506	0.702951922874921	1.1381131098886	1.04171017140454	1.01955382800722	1.78396350414026	0.856224364254378	0.993458180952288
ABRA	0.308151174245222	0.169630788657243	0.193837896586829	1.79084732368508	0.334587996968808	0.195095524809453	0.322279518633403	1.28647482381163	0.156882969241494	0.269054636971771	0.150376588710475	0.735560282018529	0.17428402471687	0.252704601155898	0.193797335466501	0.170999526740336	0.193345271983431	0.167613539804938	0.171516037330814	0.414877646976208	0.209581546177381	0.139627769288391	2.2870798984761	0.213434997950258	0.207486653515795	0.182677339818016	0.19061816502758	0.138225615048473	0.207413042787223	0.157939073948043	0.612420066471847	0.307747511093571	0.393947509751336	0.216108725142172	0.379619761540335	0.135811826373015	0.315028910939737	0.2040537778555	0.232983112451724	0.124244507069079	0.125343422970848	1.48777116127069	0.229391875395796	0.309202899141891	0.562123820002027	0.760920856715637	0.256566254084421	0.221860933515375	0.235078613922618
ABT1	1.22143427633967	1.37829742598458	1.09317811155738	0.963818185391532	0.950962326932531	0.939676362109812	1.27992382615841	1.11633581635111	1.14956282537889	1.38721331697022	0.958161115180156	0.952267894617018	1.27123570980978	0.844161289996048	0.848004232967606	1.15721197773956	0.8119822248594	1.74292571387362	1.19409031496524	1.75461398655975	1.16491266532215	1.50436167656592	0.215052069578771	1.04398366576008	1.32784537674624	1.27472674235742	0.796268268426886	1.17080830778532	1.27755763041174	0.950056296712218	1.36181730640858	0.812972900746533	1.0233805490238	0.931973595447026	1.15803142415264	1.09814193914492	1.29774969541673	1.16446780647719	1.27998611185604	1.0243424904638	1.57997344655017	0.473268737359906	0.748573418927991	1.1381131098886	1.06115172625497	1.06115172625497	1.46753275471808	0.890814728574208	1.20929266515555
ABTB1	1.56786576979859	1.32763712793274	1.28180711200769	1.18516708189202	1.68100964962627	1.41704456134941	0.995653857187985	1.1474554362629	1.49612859984377	1.48860703528629	1.155411569488	0.335251442353898	1.81945159329015	1.31486587005287	0.657579787811226	0.750183057756048	0.592710572476326	0.856224364254378	0.652234740479417	1.05725121305288	0.737913908978144	0.849703656931929	0.545333716001338	1.00973264519901	0.588452726721018	1.48344594438011	1.0625677288811	1.06105943999241	1.36570032548672	1.3010051029896	1.51810191974703	1.12876070848138	0.965515200763611	0.569071632212351	1.27079196153733	1.20242579884	1.15133094010344	0.672123054310922	1.1067611484817	0.806197988197808	1.21564338261468	0.903496665271827	1.75193877871616	0.80428015709182	0.212111226757279	0.550834595768657	0.607858764200178	0.968964123827749	0.665048064507646
ABTB2	0.759712776632091	1.16558663972523	0.514046950324263	1.15436647292038	0.576211754887755	0.939676362109812	0.582233620817792	0.595750870304121	0.663928178684977	0.635440619932941	0.801824918553294	0.362575412312407	0.482440512526824	0.402016908359663	1.40090858207569	0.806336172914097	1.11956816896717	0.675564892466575	2.08690941766641	2.32637395828647	1.21315671192034	2.80668661018783	1.67399027453226	0.673223123355627	1.43983833052929	0.907827622227292	1.0443662367685	0.348295721424569	0.452863613716218	0.353841261248596	1.35062263920935	0.19391317516301	1.78455825037403	1.27628848576108	1.19643101191072	0.238186626578959	3.731613638635	1.81014733281736	0.469261029253337	1.46519243183746	2.50634981205066	0.924455077376837	0.506188580622058	1.26637137506704	1.69202430577862	0.963178640663048	0.947906750370982	1.68715490659552	0.779582807567363
ACAA1	1.30759005338606	0.979799063546111	1.09317811155738	1.41391736293293	1.10351233611807	1.45635685939396	1.03138666674773	1.04827898064253	1.02612346078922	1.13035141918479	1.1268155571938	1.39764459712417	1.15155392695986	1.26376711925881	1.41223970382496	0.648580034031467	1.29715387773306	1.10042075504223	1.01308727636055	1.24736396217409	0.972335076361355	0.877238516716188	1.37655482933705	1.33209283243131	1.50443499230344	1.02995293370473	1.10385488474474	1.54051525215507	0.907718107704288	1.49808254854299	1.17799534691573	1.40708591640286	1.29972095198574	1.8784363599456	0.576771073029828	1.32400472971634	1.67933413991209	0.936335877774512	0.812150349884953	1.09663812816626	0.840556137190811	0.256919642965154	1.09730181538186	0.9306325666434	1.71620667234156	0.374700838889875	1.25839396900426	0.74911360834025	0.694432241713891
ACAA2	1.37345068324083	0.887961569736288	1.23566907955999	1.48661726694484	1.08189355387621	1.14822081881866	0.978386479318166	0.859923511757512	1.46713293991849	1.68727759982537	0.90347428130018	0.239770318022042	1.61043762360103	0.661430366657898	1.53706858275026	2.84985082061815	1.2132613860904	0.683107404929315	0.950325944945431	1.09378141464733	1.08864098214654	1.73211979282184	0.901985973096788	1.08583389574471	0.737677536332335	2.33488536093963	0.388140188335202	0.501615733811267	0.423030871695537	0.628359596850807	1.05278072784837	1.26288539163505	1.81166216234428	0.788075738759059	0.660269371807793	1.07508817093375	1.87186319916044	0.952544761837086	1.1221907481651	0.641096417656155	1.56753309035241	1.65620894055646	0.721500417425284	0.662461782283307	0.775053305389195	0.727288275675182	0.743183969696567	1.67737126378826	1.67272978584126
ACACA	0.806243508804386	0.883236600119418	0.784056424294577	1.73396403431476	0.755657035208674	1.74002579932006	0.519624834423944	0.717934811460729	1.0415301808563	0.701857753723016	0.804788217487307	2.28376272107317	1.11025922611041	1.26765163492299	3.08927095787232	1.6090881348526	1.26421363609343	1.29810161997466	1.22006123758702	1.11992821040165	0.684368304563324	0.657658608157859	1.69339813798358	1.12344381965171	1.2653310652068	0.942098621051184	1.31895282415786	1.28703250589306	1.54612901816444	1.67944668187278	0.858388164942901	1.00809170909425	0.897765900151317	1.07977239484578	1.68971821489266	1.23630643699935	1.12574876143612	0.847442218797566	1.16939594736911	0.770198730705261	0.99615217085662	2.33071994715186	0.631583675482016	1.15562075873889	1.73936591566359	0.346815775947321	0.929173351907894	1.09914892116875	1.32496280889838
ACACB	2.84985082061815	2.22445572982145	2.83911892623043	3.30545071452544	3.0559857704923	2.12214170097369	1.98355084922283	1.80901779862293	2.88337504435606	1.82982946343955	2.22901591122931	0.246420025972211	0.967893700438116	1.56786576979859	1.08069758888177	1.84291706928186	0.443651543794004	0.821913959730103	0.377258273051427	0.188233170650436	0.373962421272671	0.827606798000728	0.226674948243624	1.96079642091002	0.679508519828136	1.62592858967431	2.7117084848102	1.94738862059135	1.03688925529259	2.186150672459	1.80966863601667	1.46713293991849	0.671585629995296	0.29187201932542	1.84805954996273	0.662055031680504	0.893374237631122	0.94217181622065	1.26483625512685	1.87511741778789	1.47618582470366	0.207250238944568	1.95149782517332	0.990047125383302	0.244706337623101	1.07631009165649	0.714272125526262	0.632883469408139	1.33743730556388
ACAD10	1.15331420317396	1.18949725158812	0.884659687842141	0.885106101074371	1.14020650896162	1.26438429703108	0.682449919434932	0.923054701747434	0.969169963735315	0.986991866811508	0.970779555084453	1.16152019624332	0.992489150899834	0.709112273760368	0.76583689031973	0.691345209355475	0.821503907779676	0.867955566027588	0.735361372083787	1.34696907295129	0.898057490043343	0.601346865847833	1.72630830066355	0.819607063001649	0.847862396373813	0.815731759441825	1.16828682010189	1.21039997055422	0.962475484951772	0.883995795797908	1.28783959190482	0.719949471607524	0.782947731532493	0.940378581729223	0.77704988117005	0.953241210207719	0.958954064360287	0.692564130849815	0.717834898904304	0.777985490351544	0.963855107864646	0.94723654389649	1.02299795459313	1.09721164591973	0.267197244172319	0.886740659558347	0.895747212398534	0.512534549646833	0.931291078391959
ACAD11	1.27992382615841	1.26196884887539	1.52440738771494	1.31867413127379	1.37102142215486	1.28458756939753	1.61945264583209	1.50696600683191	1.39731990735165	1.17458109630554	0.701531094869494	0.48967102865197	1.26328584958043	0.957251786578355	1.31286728102433	0.778572807979425	1.74706618446532	1.01351307226824	1.06340371911489	1.03072829726427	0.798155404291271	1.21238900023571	0.19214341612522	1.32266982197231	1.21848900261367	1.23338449181429	1.69202430577862	0.803048892867757	1.20363151354663	1.1866552710327	1.22680404089051	1.13441848049295	0.883995795797908	0.943688831720423	0.978651636191614	0.787394414606843	0.80068704322139	0.752269261175215	1.08326000889206	0.774671900148701	0.969063203984727	0.673417843242902	0.956131427727838	0.764515487601397	1.26101747558016	0.560917376829647	1.27212755767951	0.90397641070037	0.817491140016931
ACAD8	1.39546973601135	1.45900164013401	1.27798696201841	1.5742656364485	1.4570966270878	1.53926275493831	1.2764934573744	1.34644373027418	1.31681449846107	1.2193952336895	1.11950041038423	1.55905236797469	0.847311706577377	1.13582448398984	2.73028653450355	1.47048305005785	0.8119822248594	0.825482031374913	1.11258687803118	0.952784552145408	0.643445427763627	1.01423323311346	1.38376780199622	1.40084172713509	1.2597071695415	0.895070386229418	0.978599679993198	0.982051930306479	0.795818147726195	0.842661506403024	0.784476336210948	1.51149813267219	1.57680861927147	1.20691434180577	1.20463954581186	0.9538271135548	1.18256673004828	1.18835782740997	0.794150486415479	1.02053928035875	1.10955186951871	0.924455077376837	1.16848013276241	1.32480637878192	1.48639490072609	0.983855294733962	1.33993168748288	0.659852326490627	0.788632894484053
ACAD9	1.09724183563302	1.08323456931332	0.870173220544703	1.0708698657451	0.984994612784149	1.02567934564548	0.835517764177875	0.826513795991056	1.0027211284597	1.34163924831972	1.0027211284597	0.847523644611842	0.892250750213683	0.816918815173329	0.738342167269151	0.774854675264033	0.951190390694975	1.12261272888642	1.27926088137349	1.17962386458269	0.846991047490568	1.06417743995581	0.885962239088879	1.51994303300009	1.14496261286818	1.19271671748354	1.21188947477878	1.1310727611399	1.04096318340581	0.956528303460346	1.50525505383365	0.842576752729673	1.25721864905311	1.02939209900941	0.771676478811913	1.07262137467851	0.950969115902188	0.841088510416924	1.16564736639438	0.979104482016715	1.39172996290276	0.822593536728264	1.31156210578611	1.08085461336192	0.866253007002332	1.22219867487681	0.761746414188988	1.25454453582615	0.584900792359627
ACADL	1.57712818431289	0.428922477254374	1.39910663120893	2.34753456713556	0.921492570279348	1.7724878480656	0.462363515834268	0.536279703203292	1.26421363609343	1.84140614283454	0.333819316962046	3.18926443731198	0.458115302889508	0.354950654721758	0.310811177480261	0.415280145351174	0.250550003806763	0.367699278994537	0.27845009703646	0.540165873002466	0.451159159709244	0.291532005379946	1.39951607585535	2.03968108182531	1.54398341373585	0.978320729432213	0.621608193215659	0.279396976172287	0.288441895123935	0.398044336036788	0.757050834048951	0.494114014536572	0.49296120048587	2.62989963980813	0.244513401957009	0.406870940829095	0.562634433803104	0.287288643098159	0.232983112451724	0.259302243171013	0.91444402476799	0.757427056188138	0.406230263088023	0.272553600505184	3.46228071548693	0.907646917758469	0.230014006488882	0.363398400621177	0.235078613922618
ACADM	1.10685752586518	1.00970834945752	1.04536859253079	1.61345850993438	0.96933744585984	1.40019533583591	1.34559712267397	1.2940829830005	1.28539403271567	1.26866684504881	0.701531094869494	0.8531906244687	1.73076291921958	0.750923128466234	1.19122405558859	1.08129043260514	1.37167824812525	0.804016854457732	1.08373577406493	0.912843075998177	0.699257956697996	1.16645050136384	0.0513000321588449	1.62680266336624	0.685853707365932	1.66764755690695	0.689169768867518	1.37698250241281	1.04457686806827	1.31152600872356	0.722985419300884	1.23338449181429	2.89089774465929	1.05019069262466	0.846766824073758	1.20534565043675	2.98706390137072	0.985018282377207	1.09848648157403	0.983388167019235	1.03853411663214	1.25345319720293	1.05488243061367	0.80032060551226	1.6469664297779	0.273620267510831	1.10202552089213	1.05859288936505	1.26262112556193
ACADS	1.96713223267559	1.73802248405837	1.67310253903342	1.71724495649542	1.69599323487426	1.83006764930386	1.57843040347488	2.11819583899195	1.78511913835844	1.62423431005777	0.919681123282115	0.229170785239783	0.458115302889508	1.52763343818152	0.533078623494458	1.6500404605442	1.15004362769725	1.08571317567767	0.762165704441232	1.04913710696847	0.413966481329443	0.738570320117737	0.176157024745014	1.91777649341575	0.698990182713724	0.978320729432213	1.52332264101357	1.78374834966676	0.472353981034377	1.92163624682918	1.8828954740156	1.5315949241285	1.04003480573522	0.84332640013884	1.57720596949016	1.58464516397808	0.214420139793721	0.931039390904788	0.952473556280381	1.76735195685181	0.772323734409003	0.931303380302928	0.956131427727838	0.534133465617665	0.200798612639576	0.857250933690409	0.832120064210998	0.849734551915216	0.618129045474658
ACADSB	1.41044769751185	0.861753360746453	1.68499843418905	1.25994810910799	0.956186222564494	1.46702963221593	1.6317857921666	1.63142229629838	1.15807424509811	1.06838033679832	0.617840235000303	1.8316796764284	1.68084605271163	1.79254397850879	0.496318177867684	0.982227679054068	0.979164782029195	1.27998611185604	0.686971249986445	0.717508985501959	0.921085960876303	0.455624501026632	0.106809019515005	0.791069074138167	0.309331270796439	2.4357987723629	1.08991932131	2.91547867424505	1.87541577323327	2.45160219954198	1.92163624682918	1.81790028297244	0.593015209874436	0.139627769288391	0.905655360893995	1.49645528209711	1.07566479665831	0.876137730323987	2.54459051052432	0.637649533263209	0.358767762325127	0.580100680938637	1.80082585236563	2.60351490501008	0.800923487495095	0.472853291643864	0.538160208023294	0.363398400621177	0.392583569667143
ACADVL	1.6348479789386	1.42493170150861	1.35798731575085	1.26751399358263	1.4570966270878	1.54503275272988	1.17034823354011	1.2089087029916	1.49393771033911	1.31400365465507	0.919681123282115	0.465122602455529	0.879849834827719	0.911754874299123	1.07098530856485	0.663459843175179	1.07419460181222	0.804016854457732	0.793026322588999	0.944172074804303	0.955917090438055	0.870334613641812	0.847930663543053	0.885327105794241	1.13555374310469	0.750361645225678	2.05348087992958	1.53484769106288	0.799094745829062	1.52049761260445	1.02630299187699	1.08123330440121	1.09122298043708	1.24234727584066	1.46266878581594	1.22064463712731	1.79660872113398	1.02906718770616	0.741186301526401	0.801877363582705	1.10122592835498	0.596947181108461	0.915884805493638	1.43211725479604	0.800923487495095	1.05563952968517	0.822442151954547	1.12863865841504	0.960238394148497
ACAN	0.352656410729674	0.262673392648735	0.23775095493232	0.119447780105386	0.303911910408325	0.269211666120637	0.288875181391871	0.227420112353679	0.303331600560622	0.26446107354975	0.38427417069928	1.22270458116117	1.8474845499753	1.13582448398984	0.648241123812701	1.09294786389679	0.782322387773745	0.981921838972062	4.26040696912372	6.29167677577104	0.721625288963361	2.52951471044102	0.771087706464933	0.885327105794241	1.6021360852003	2.37126042194733	1.53214736299531	0.962137103826054	0.824477003278573	1.25544263751529	1.70119003794822	1.28199285704536	1.42963651401397	1.92363843038509	1.39764459712417	0.668757721354507	0.266506309291711	0.614232602651054	1.7261525860809	0.801877363582705	2.31258438903332	1.56544865322754	0.552172720023866	0.783011018972459	1.75621546330196	1.02564770671134	0.602761555320911	0.924041693207768	1.49675256260259
ACAP1	1.33906275695523	1.42146152165301	1.38577980774525	1.3870504034187	1.62294758296563	1.24636984415194	1.24420221644652	1.43115748235411	1.43833156554273	1.4954425510834	2.46878767562485	1.08097417926694	1.0483216084206	1.37998288495662	0.999818790633935	0.74277368425807	0.822032248726033	1.06862551213464	0.717459419509147	0.737446652363444	0.65018952202587	1.08030284757078	0.86533601554695	1.52763343818152	0.615330702987873	0.802253384655217	1.63765070102147	1.39029411084686	0.542178902815395	1.052374324331	0.768499818946399	1.44792013607824	1.01508929385324	0.956503796198706	1.02667681885598	0.900484663947159	0.74359545648677	1.72534295083104	1.07474575988583	1.45814825605777	1.23036151107801	0.218949222805493	0.884646303779509	1.17511997089832	0.714444267552868	1.3341926404848	1.68615429096539	1.05584383674346	1.15187725630969
ACAP2	0.785516675490742	0.90941189408578	0.924156177024928	0.969185910350203	0.869389120716535	0.783684608642895	1.05902922154106	1.1289596380982	0.957965267992143	0.794810040358784	0.911713596774769	1.06810833200404	1.16062043834651	0.979657357215025	0.923901438421939	0.865041205713388	1.02749901315205	1.0931626339174	1.18553181963224	0.849272607548656	0.940166549995074	1.03151757229594	0.253183662949425	1.77075501154961	0.963595379235315	1.30415312512992	0.726354313177177	1.00477552873302	1.22616211415553	0.911706674290673	1.40737658927324	1.10850535376725	1.06992879137497	0.704167209349184	0.649352522399095	1.32175124188508	1.20949881160271	1.04051995160016	1.05884041583791	1.05640541830824	0.80468001548574	1.05411644474208	1.0909918649473	0.562556913105219	0.925107871656259	0.248439733584337	1.08042753053882	1.48661726694484	0.883236600119418
ACAP3	0.862691065009325	1.03890863122417	0.69853354516325	0.691768922429953	0.955075519734507	0.870130139350953	0.508847672939393	0.723528560086012	0.920974722317015	0.696683752642705	1.44586007848902	1.56933596431621	1.47649256579043	0.883825010291939	0.555485727820597	1.12501115311997	0.700472019086149	0.753457902739979	0.700051200297231	0.959605891702786	1.03029372590274	1.06324527552986	1.38024243239283	0.775661772605608	1.00165145673524	1.15922993239493	1.62137642963584	1.3435646650708	1.00741532106374	1.1379419782148	1.08066392711839	0.906860385585376	0.996554095048987	1.70588844134033	0.994610551745674	0.923994774900589	1.09411588130037	0.724369158655852	0.914310907538011	0.78776348943595	1.09816291905588	1.88749904228507	1.1731517874766	0.794241826264279	1.22045775281079	0.9177137985354	1.29196636966257	0.50480757027991	1.24699648072623
ACAT1	1.4412758714729	1.10511043497543	1.64417201397535	1.79479926409458	1.2804570692867	1.13273702671532	1.35490384118253	1.22916548340392	1.27839530845219	1.41071336855397	1.39951607585535	0.368626293959934	1.79565556141881	0.756762885193907	1.41680191503285	2.22010496737852	1.77365317978507	1.08929361309795	1.60315442938421	1.05973738806132	0.888528983670709	1.0775553471056	0.985799098039971	1.55811168224895	1.0874306735556	1.30677006238706	0.58163957860139	0.700747175410867	0.935774617246623	1.3166126692388	0.740039779562649	1.00202357034386	1.23869491647371	1.18762085627477	1.05188468628582	1.33126280630458	1.92060148474091	1.13175315520751	1.03842449776689	0.671053151477743	0.757264830847305	1.01830228389943	0.739546300149272	1.31551094118918	1.5860950941559	1.48236117361376	0.975961550499548	1.08702136426455	0.671663823946257
ACAT2	0.648118342957099	1.13739554950384	0.73958209591059	0.921780056950432	0.764975342271672	0.896869183701538	0.699888301794624	0.662745721673406	0.634465801583192	1.14868725041532	1.19460128428656	0.166157090105277	1.46466504019957	0.727707412248082	1.06646537411077	1.28204911249937	2.01505210052212	1.51178671613121	1.55948270306572	1.22966990242286	1.84688477487661	1.93850974397426	1.07827651948158	1.56966114892588	1.3538914168365	1.3435646650708	0.708494006028058	0.755703630966362	0.676769995378914	0.792579935030986	1.33934679092235	0.848365460326449	1.50199115341428	1.62088388572547	1.09401283360554	1.25516454186412	0.843308072750455	1.16884560796362	1.46035852737342	1.27894448224726	2.35712565266781	1.51507382572792	0.682387748033848	0.879726455951436	2.18556337982511	1.3117209508877	0.567138459278789	0.968964123827749	1.56776679416388
ACBD3	0.57240352416604	0.60677035010995	0.697186203476847	0.787569125732385	0.621026084001753	0.573494603760166	0.765897500646954	0.754538833324193	0.774504014236317	0.660994873530717	0.859274901670201	0.254227256428111	1.37006573849653	1.22884569264003	1.12235993747789	1.30301124189609	1.33042864042608	1.06862551213464	1.68672717561825	0.93110786058135	1.48921060624879	1.1046124593892	0.978141562236682	0.864291314950548	1.14956282537889	1.1676231379499	0.544086519684841	0.857682699879486	1.49042752701503	0.887926018694905	0.728714602626022	0.951655272580972	1.09809529388435	1.053197941247	0.993090996844398	1.69434660243569	1.67710747280618	1.48921060624879	0.980575426268038	0.671053151477743	0.918707321672763	0.986136645056481	0.915884805493638	1.66739084516094	0.976151183206629	0.887667492768877	0.914310907538011	1.17268557165097	1.01361555085173
ACBD4	1.66728891290055	1.47113369851188	1.36512143618625	1.34667694924179	1.64055090160188	1.35846367461422	1.13464327651198	1.34039426008499	1.45610617085973	1.43321842972804	1.09499248780546	1.14489476869256	1.19084226303698	1.47224406878637	0.652746685158762	1.07543405544657	0.695309647080306	1.29810161997466	0.680760427968144	0.673076239743704	1.31554015849641	0.77009122960424	0.996044689132438	0.761670288577785	0.765479689937328	0.862785913367242	1.48955561461141	1.87267660135589	1.70033364312543	1.74041820057255	1.52319673635768	1.19087031049149	1.15959585251452	0.79131782430395	1.12309347198325	1.02162618123962	1.53045282620592	0.668823922144621	1.62423431005777	1.02803517711813	0.952544761837086	0.849956097188537	1.45805666142035	1.1463684469334	0.208108179732234	1.17518926447001	0.612385960782295	0.972240285056305	0.875078340479156
ACBD5	0.390076854425319	0.441672344250758	0.407336753203235	0.40332576431832	0.376893516109294	0.42870639514592	0.438083840275726	0.401520833890137	0.360666782889233	0.30869301165305	0.641146365012114	1.26440828993273	0.705057723514857	0.354950654721758	0.430718011781579	1.49766420778149	0.765998155606163	0.800617893040727	0.847433072080012	0.668001168662623	0.74892850978103	0.631661642752996	0.991546356007356	0.830637647783761	0.643384478921083	1.04271677664871	1.10068451555808	0.669549971259458	0.806197988197808	0.553355133019086	0.896560940994434	0.542491345817006	0.879670463130832	1.38681410771556	0.402399534679559	0.792702763680992	0.972998815190458	0.746405862154931	0.736606916933626	0.827454606286326	0.348673306465971	0.813421119223715	0.698556144820085	0.6006273719461	1.29965936421178	0.883575914003526	0.422767978668723	0.931039390904788	0.743235068011017
ACBD6	0.800634754404901	0.837307831862581	0.744827474584692	0.573147674642547	0.696231366683678	0.81140916767341	0.625622237441439	0.497226526832847	0.653757709999677	0.64591160259596	0.958161115180156	0.362575412312407	1.37273654582023	0.750923128466234	1.0421650840805	0.909914339411856	0.888706401901398	0.592962304899632	1.17632028710068	1.09378141464733	1.09698223761737	1.0775553471056	0.896593824479661	0.895557779678474	1.24410093969714	0.87624658768621	0.83825490722231	0.817491140016931	1.19801597236679	0.976484771074866	0.87157495058769	0.861674879539744	0.944908407170303	1.13296838639982	1.1751695999716	1.29418641847815	1.28721048616424	1.13908783848297	0.723404136023886	0.927671105119706	0.977909449395303	0.964436042589397	1.24947520899184	1.66739084516094	1.25624676276268	1.25305279297708	0.592091822814629	1.38030441396947	0.968334897305402
ACBD7	1.96713223267559	1.07847430816536	1.0360442267455	0.498719242396235	1.67457391716692	0.865599462156449	1.18470687669593	1.10681845807374	1.32971928298548	1.86098585269491	0.55965135308521	1.81688205528343	0.482440512526824	1.50180939849284	0.368163215028824	0.571864007848155	0.5679202733852	0.574139209203803	0.835553360158292	0.833043677321486	0.745293085850057	1.1612763328863	0.943246753805307	0.499443676022232	0.692170062548709	0.436488808789093	0.846271737347572	1.03666447249301	1.01860130081899	0.776079689557778	1.63024210363774	1.38826007862271	1.58136672978236	0.830097853953551	1.33191323401264	0.77590179927809	1.06892395413563	1.10168678352143	1.04250952852824	0.711251756200346	1.33092217195367	1.21951555971797	0.758427925140501	1.62870524970198	0.98522541241905	1.41025034396338	0.432014465128281	0.692549857329721	1.86823380118541
ACCN1	1.97042906278159	0.867028677374016	1.00094479003164	1.16299647964778	1.29719879629372	0.990047125383302	1.27246525369516	1.43887931420954	1.72179262566395	1.20770591459908	2.00770547490717	0.362575412312407	0.560418256777033	1.76749708209704	0.819869057520458	0.936591638125698	0.617642970178746	0.846842536713875	0.477761759522109	0.863526389015545	1.06318470089413	0.595688136654172	1.41817968277366	0.472781337870244	0.188759892694329	0.466542361790897	1.84714559631236	1.1310727611399	3.63778226223398	0.23055223856368	1.8914262685362	0.19061816502758	0.919182496255606	0.531870634789888	1.77541288539225	0.87989131535566	0.991513901109887	0.186016537974014	3.83240578623173	1.86142958596605	1.73718360494501	1.77269250591002	0.856587571299806	4.34505965957807	0.226951787421932	0.301351458441316	0.832120064210998	0.700858113250047	1.18927966562633
ACCN2	1.72092611263621	2.61975795769444	1.35178730654296	1.21677703168746	1.59671440155743	2.04245260310603	0.840344479392897	0.799347930171573	1.54517344895429	1.87317600151666	1.45594170601535	0.174599524483723	2.74973725336749	0.673244708428956	1.21737635827479	0.916788855156167	0.711610461359372	1.19052031593312	2.08454165369694	2.437431046835	2.45251453475139	1.34996771375888	1.89095413905359	2.30623521567338	0.774422280571375	1.88523658754407	1.13960174417212	0.705471037162863	2.03399717436038	2.66131580599781	2.84103634381545	1.08123330440121	2.21403411838558	1.65605405636276	0.63782174053151	1.93275156442458	1.54192113034711	0.560778744682847	2.51122459237836	0.887582009740344	1.61323826285043	0.673417843242902	0.650108339636309	0.726292806979271	0.70908586936074	1.4653577774888	1.53696253551313	1.14664310777042	2.19666797266741
ACCN3	0.524064553331281	0.623161633945892	0.640490870523628	0.47978820512598	1.00976069550965	0.719636472815275	0.770610181570685	0.926623827312891	0.564667356853486	0.580403575098717	2.3258320701962	2.47931893548658	2.39707973169081	1.09416396577278	0.69627238390114	1.4564994326884	1.32485275404796	2.68262531459998	0.576720960253622	1.22137713478126	2.89089774465929	0.669549971259458	1.8674775588966	0.895557779678474	0.938229400211017	0.657061322676097	2.17797973663959	1.89795168211162	1.57214569641549	1.16422758422222	0.896560940994434	0.521978067387896	0.172413597882817	2.60230330471495	1.29055256219489	1.85980804443507	1.32352068809684	0.567867234388846	1.65169551199398	1.10445196859189	0.856363296471164	1.51065491969347	1.04557002768973	1.61345850993438	0.964949257488356	0.335176250667564	1.14668012448844	0.456831660043346	1.63765070102147
ACCN4	0.872575031205656	0.446187933380316	0.713957136856894	0.470786065137921	0.519580458790709	0.365359749215685	0.558686440157542	0.450394039423781	0.604255954832503	0.545004738853948	0.925430591976981	0.735560282018529	0.446097213031939	1.23297922837788	0.558867290822639	0.474769014659497	0.67703804657722	0.517310596936593	0.419894054422415	0.685681911052435	0.275636102915248	0.547383146228243	1.17305332213564	0.462419333559969	0.857682699879486	0.495217555993129	1.43651793793793	0.688462732699226	1.22906610755236	0.976484771074866	0.53235541659253	0.335504223255287	0.393947509751336	0.866984955854088	1.11018020390584	0.587020071036036	0.701038124676738	1.30721429225036	0.664323928881412	0.958029902180313	0.580884727961454	0.614434720116733	0.257678783335112	0.708062821458338	0.423475670435638	0.692927329163042	1.51780270065495	0.648665919956432	3.17780952584952
ACCN5	0.290068641610185	0.284228350744009	0.23775095493232	0.257346443580073	0.279425146704657	0.305737369642506	0.26446107354975	0.249475728991869	0.377815850021282	0.533764245097589	0.298144136936646	0.735560282018529	0.312544243395079	0.738937267966825	0.310811177480261	0.380342957329145	0.288441895123935	0.325716284914288	0.328564437098105	0.33354020256066	0.48223544995506	0.33146485367326	1.25531541132243	0.257023746135758	0.380294172552427	0.37275558669463	0.388140188335202	0.304754784956998	0.34891879176545	0.297192046666354	0.53235541659253	0.254553753291237	0.318155462994426	0.374938208457754	0.836704108671427	0.306878356142346	0.644421758437552	0.41080847506676	0.331514362733488	0.286558034367339	0.278796131282286	0.353548572711108	0.423891996911084	0.495527282953608	0.423475670435638	0.659074553028971	0.256566254084421	0.392359526358172	0.235078613922618
ACCS	1.85339712755538	1.87942609448038	1.70935071086216	1.43000952970132	1.88749904228507	1.70464494232842	1.37975011572797	1.5684773791736	1.80682240817848	1.35581647603616	1.60565440847033	1.10619932424168	0.853301034033709	0.945423132830315	1.0421650840805	0.785805357616162	1.15004362769725	1.49668336618112	0.661213159228582	1.00693419860405	0.583676168312769	0.999653972611453	0.444825255333372	1.43292984357596	0.768335598616093	1.57800043143008	1.21448149379594	0.588131594772656	1.10205574509481	1.84085061522015	0.817378124546169	0.930619954023436	0.902871056405308	1.01796275970703	1.27079196153733	1.45971962940686	0.686457619949269	1.02402011169203	0.529910762283752	0.998765466646619	0.782346501219274	0.247798812760152	1.24947520899184	1.01137232590458	0.274888409039248	0.457990346306821	1.26592129700897	2.14070189810519	0.562008297175969
ACD	1.11493371189263	1.15596103049453	1.12884171546662	1.04241476197472	1.18265813033652	1.09848648157403	1.1146266124078	1.11633581635111	1.10745926838839	1.04967317759751	1.8074873373941	0.603681762785434	1.35490384118253	0.661430366657898	0.875064110892375	1.16337652793868	0.800793982927684	0.763721359834837	0.781171600360275	1.48160495131262	0.909189896616756	1.09583747224747	0.913296679903776	0.756276188641455	0.886289719728659	0.895070386229418	1.41617733105736	1.08518957398976	0.969096621412591	0.89514467339598	1.59191953525202	0.728097624415794	0.660751227312089	1.03674023401344	1.01687870342659	1.20534565043675	1.03456505241557	1.30721429225036	1.04967317759751	0.870708091452482	0.986949655000067	1.15736769174438	0.712508606844846	0.616741314948639	1.30726290020418	0.963178640663048	0.832120064210998	1.05325994433073	1.12754424725391
ACE	0.814757736888955	0.60677035010995	0.790191771813537	0.7040733289275	0.807088651908641	0.674952955224385	0.467000824763209	0.696861746059021	0.959012884325288	1.14347351701659	0.697827517350097	1.56976676077316	3.0280425721791	0.895664654065173	0.562658136550332	1.54602922566494	1.0116713640962	0.52235118877976	0.599309413652959	0.654803674540809	1.52234027527769	0.759786353620696	1.04451116384381	0.821399016884921	0.727255292422152	0.969029786556863	0.708494006028058	0.86549107215601	1.32035389029686	1.22115797975701	1.06833041389533	0.515543845349964	1.33479414895511	1.12144567649334	1.4244288387862	0.676601244382782	0.689243696917772	0.672896475421963	1.89009038862924	1.42963651401397	0.775982226597441	0.915477332438401	0.6279883629096	1.31152600872356	0.577583788700038	0.799828171719884	0.729665072472371	1.34941433596577	1.61256458813959
ACE2	1.5315949241285	1.91744617910231	1.72933871960224	2.08084304012564	1.78474718759817	2.0501420801973	1.72410109628395	1.45186749671423	1.50324293045679	1.84714559631236	0.333819316962046	5.0188510050921	0.367086312255766	0.6271200646256	1.88699617671542	0.305054346557871	0.997035614500274	0.290950325737034	1.48013674925293	0.723404136023886	0.830738900249286	9.39190352323245	4.38584580072912	2.35540588147435	1.45484997091445	0.504566830114945	0.257705206335115	0.42339628004972	0.881128755092374	0.23055223856368	0.612420066471847	1.77347591512727	4.93819418727414	2.14294100997635	2.10339337411193	0.279812476942089	2.82849598112029	4.90214389695741	0.232983112451724	0.37407042204299	0.815647633294135	0.596947181108461	0.514507982418235	0.415125618501568	7.71204214373721	4.32314938006825	1.59633673949621	4.08015731598378	1.14111326123877
ACER1	0.632447711323276	0.818219438076042	0.620601286152698	1.26751399358263	0.615747489713651	0.557946672202573	0.376084796961362	0.651747279537218	0.653757709999677	0.590556438568664	0.662709797072695	0.974861990341277	0.458115302889508	1.08467158114923	0.298485646465915	0.331146588771366	0.691909788930612	0.612252056481879	0.661213159228582	0.595855139922299	0.654450920121661	0.595688136654172	1.42948700036265	0.569565069381591	1.04214856767658	0.37275558669463	1.1212663273398	0.602325591791836	1.03688925529259	0.275947919137339	0.817378124546169	0.951655272580972	2.18026686395994	0.749301145222568	1.11859918035835	0.380454239012128	0.678234827113008	0.437004967846312	0.695584103743142	1.17725501624792	0.328004744042326	0.813421119223715	0.41574083214763	0.592302218234458	1.13644810551384	1.1995233002107	0.31905285555828	0.425165284905109	1.12754424725391
ACER3	0.869318299103721	1.29154280687009	0.987316724025961	1.39070453124224	0.625906972238283	0.743375332626498	0.918240358722977	0.749572545366439	0.710207918782206	0.800083494021897	1.01522057911672	0.314146380311686	0.71109746390899	0.42112025263056	2.65476562277927	1.09037286463058	2.06135465184349	0.63212249295182	1.4317276303431	0.795615204395262	3.8198648199386	1.37499089319133	1.39138891202289	1.00648627422173	0.776542682756803	2.34378037645189	0.995326558334697	0.509384163921676	0.634752668835028	1.43388940012969	0.679390317299273	0.945378632121063	0.978905659016614	2.25293615228145	0.905655360893995	0.739224271573151	1.35792139178292	1.73364575639122	1.04540370717507	1.34820312057604	0.638811441400083	0.789522029828814	0.895199327449668	1.33732855267467	1.49851247477915	1.12104444927084	1.41721018147437	0.62507189877295	2.09374476765403
ACHE	1.10685752586518	0.73895537538363	0.793661798819594	0.793292781306948	1.43998719865604	0.709528300954175	0.866009571623754	0.971708430356505	0.934349491688002	0.90975402708229	1.01698436554148	1.51212390475355	1.65738103052993	1.11493371189263	0.914956960509795	0.859471834869416	0.509903734186337	0.6254597561308	0.680760427968144	0.840206010657871	0.932662646344262	0.738570320117737	1.50270080249044	0.622914151068199	0.774422280571375	0.633202388998539	0.965435033136058	0.849765446898503	0.834973319774649	0.628359596850807	1.2759307730112	2.0428260649468	1.64350316359102	0.931973595447026	1.02667681885598	0.836552437187191	0.999818790633935	0.728604627543069	2.23144158205891	0.904302126798838	0.845608477090656	1.32496280889838	1.16848013276241	0.871306239700755	1.62228241275989	1.43544133862751	0.862188421287467	1.01048239046024	2.19666797266741
ACIN1	0.914297779972992	0.818219438076042	1.29066951317363	0.592609131531382	0.921492570279348	0.918684358632073	1.37247162447213	0.981338775510361	0.653757709999677	0.545004738853948	0.824300109595426	1.50734406306698	0.803163510756956	1.15490264083596	0.866180773674184	1.93245984750955	0.951190390694975	1.78905649876222	0.804511200545659	0.779825828986717	0.916644598632936	0.653517685333404	0.458991663685686	0.844747974748544	1.65169551199398	0.73468029129173	2.71438080941995	1.49014215969206	2.8532387432001	0.848302104738168	1.09465222535553	1.24335938556009	0.24573089122942	1.92692768813123	1.21195238776562	0.98002869181655	0.708476004173598	0.621026084001753	0.832306525436352	0.966562721774732	0.856363296471164	1.03748191054792	1.35270921368061	1.01137232590458	0.873372289507442	0.659074553028971	0.771721027100931	1.50332151370009	0.976448368123267
ACLY	0.543977319060427	0.73895537538363	0.832986607655418	1.19301628294651	0.55715337254828	0.843404574299428	0.645543806637932	0.717934811460729	0.613750908118483	0.556691296429523	1.41462523292804	1.44455319774538	1.19785036547626	0.935306582521314	1.15507583565873	1.05820656564143	0.957489403683527	1.0529929486581	0.986813358850514	1.27301182377372	1.3228359859389	0.798904292360164	2.20110421287899	1.23217404100526	1.16454103941128	0.67045451120024	1.10385488474474	1.02870589735709	1.27755763041174	1.44031909457137	1.19551727955705	0.861674879539744	1.44045217533874	1.10171668555283	1.00536720378529	1.16144225372231	1.45952885543638	0.989827198477101	1.25765727065606	0.702008555065682	0.824878228473048	0.996162619116908	0.956131427727838	1.25740000669512	1.07431540235636	0.995861709366116	1.13851217605312	0.745133691781842	0.836937533537235
ACMSD	0.276724569268431	0.358442887851336	0.23775095493232	0.470786065137921	0.279425146704657	0.557946672202573	0.471836670787837	0.778445110893182	0.456766194467677	0.666072760949812	0.275044629031353	0.6894773188515	0.272930834584766	0.563195882934231	0.238963584871757	0.305054346557871	0.762938506890556	0.290950325737034	0.27845009703646	0.33354020256066	0.451159159709244	0.291532005379946	1.11717471316335	0.329361452437525	0.346639542072388	0.332893365917084	0.328454321032211	1.42955040387072	0.483352608505409	1.43580384689565	2.16838318200551	0.559686286407218	0.266595866615307	0.330440780436194	3.17780952584952	0.594379627358409	0.590150669149063	0.370973215399722	0.232983112451724	0.259302243171013	0.299090126817678	0.857850690912621	0.382026073930043	0.364174554575728	0.423475670435638	0.631583675482016	0.230014006488882	0.326983608127661	0.509118541318054
ACN9	1.00829552539868	1.34920159281157	0.961575238124763	1.24531631181717	1.10856839802642	1.37817850777723	1.03582318515896	1.124636930897	1.06720004459487	1.19313385657379	1.2339377748499	1.745617272512	1.21671449182783	1.14547641073823	1.86823380118541	1.39687228839019	0.431959995562004	0.642927596768126	1.33546883006347	1.70893569276627	0.916644598632936	1.54158086218353	1.42948700036265	1.54433130914017	1.85754711671525	0.633202388998539	0.146406557035902	1.05356686320336	0.728788518571593	0.427441160107418	0.123935127716711	1.1457649007568	2.00268348820828	0.896945021089464	1.01687870342659	0.89748332064891	1.7273893223036	1.08057336996056	0.343781879447823	0.607667638591517	0.75194651361669	1.43115748235411	0.739546300149272	0.764515487601397	1.16442242601251	1.08265884358568	0.984649537041283	1.4052650242372	1.68672717561825
ACO1	1.7930912382778	0.897870680890961	1.6090881348526	1.98470071798941	1.42099944893409	1.29256729135455	1.17733097099897	1.11240115383775	1.64211252013935	1.76332992811608	0.72671273272877	1.32480637878192	0.974751608142284	0.861850652295097	1.02712767597295	0.906533277614665	0.552035840033837	0.804016854457732	1.45091850005912	1.13657898463345	0.893055498772146	1.12634196232469	0.335176250667564	1.57580664997971	1.75780130639472	0.948723093047678	0.736376117904037	0.602325591791836	0.854994233152482	1.05545537563913	0.946056090641185	0.963031258941119	1.1354368017267	0.870466465554422	1.0004028422113	0.985018282377207	0.765642490837819	1.73749560394071	0.723404136023886	0.878890722328425	1.07404796849134	0.737783181371515	0.956131427727838	0.906948956852644	1.51678273894448	0.937195525099995	1.00667518742234	0.814204797209298	0.951279549906262
ACO2	1.08738491114153	0.945582771066394	0.94336632316586	1.14527809878049	1.09928774640215	1.09848648157403	0.683807314770593	0.691218877610922	0.957965267992143	1.07718271231199	1.5358905561818	1.0709141908251	0.99904338809132	0.844161289996048	1.38529335285641	0.716716893231166	0.931127830814399	1.1869879664188	1.36403430820848	1.42641556372098	0.972335076361355	1.01423323311346	1.08391537906912	0.911192220619475	1.03461343254589	0.951740126406316	1.19522336941369	1.33661646546738	0.841774706366814	1.20037996049133	1.22995451750806	0.951655272580972	1.15317182870612	1.30772670574481	1.21571777064767	1.12547258393294	1.25806369298299	0.925386368166873	1.04250952852824	1.14010021914212	1.03022184719243	0.889076392667936	0.59909878624223	0.817529840965028	1.45271744576094	1.09923743784609	0.958420221715523	1.07728328399643	0.836937533537235
ACOT1	1.47766380399806	1.0580780885369	1.27090004760868	1.44539153445621	0.998945799964003	1.15836695193606	1.16317203035811	1.14249227601032	1.25645971472432	1.26866684504881	1.45594170601535	1.51212390475355	0.868663764294781	0.833712098659027	0.771676478811913	1.58552511414103	1.25107947137638	2.27189247656769	0.686971249986445	0.947964826525346	1.35173482508697	0.999653972611453	0.870093258023273	0.972947934643871	0.627904231463307	1.18743629786426	2.24458535631824	2.14151831040828	0.77347345099833	1.51624439001981	0.68512053063887	1.34589403145712	1.04003480573522	1.28485106683235	1.38435386568706	1.03072829726427	1.37391689255483	0.728604627543069	0.910883436375054	2.00809635308083	0.602198017536455	0.727097370116001	0.739546300149272	1.83460339524176	1.30726290020418	1.44834398004831	1.09314715627742	0.856224364254378	1.25020469757143
ACOT11	0.903870647307783	0.529776217253556	0.532442470364411	0.476178997099785	0.621683628979441	0.523393806971522	0.750737887470384	0.595750870304121	0.53356035181011	0.467094515650743	0.616054700550777	0.571843068051856	0.783893208027994	0.6271200646256	0.407060475697509	0.640890968432663	0.776024446788596	0.788756305471629	0.739321484599894	0.914865345333113	0.535238664655236	1.12401676186081	0.921468335855364	0.520455763468157	0.503431384313512	1.34524228765192	0.717241111856572	0.544156940997248	0.924041693207768	0.624669482997114	1.21146199219935	0.388298753212728	0.631515442413954	0.779114480590515	0.9177137985354	0.751340018392612	1.54966393531024	1.383599003663	0.651466688488593	0.684702678525796	1.61043762360103	1.27066920901709	0.658881216800923	0.407954189637528	0.659647557344808	1.023046997083	0.585482338161974	1.38030441396947	0.345606331651939
ACOT12	0.69656065097622	0.567962549333129	0.568192288524606	0.454568452400689	0.654342983430265	0.413507427694031	0.666120827873666	0.850939453499578	0.585199802527417	0.580403575098717	0.393377367251268	0.6894773188515	0.514771253977871	0.318399166322064	0.283029748389353	0.331146588771366	0.5679202733852	0.45710854543935	0.409260721133443	0.493921981705321	0.631726565231108	0.470854526647183	1.21478151295347	0.345065038193241	0.555645247936579	0.37275558669463	0.896328756769913	0.304754784956998	0.288441895123935	0.32790820221611	0.964922659269062	0.223290211442277	0.318155462994426	1.0766882203724	0.292331019109858	0.820823139958537	0.644421758437552	0.323415277879224	0.758777106289598	0.37407042204299	0.290203296591267	1.09981663316741	0.382026073930043	0.428922477254374	0.423475670435638	0.659074553028971	0.28105419560128	0.425165284905109	0.235078613922618
ACOT13	0.951578642163265	0.798992870364595	0.744827474584692	1.04241476197472	0.746089023656987	0.959140858373537	0.720259456865437	0.572576941617562	0.943447439082432	1.01137232590458	1.39243836768523	1.12344381965171	1.12390802770526	0.775796481943818	0.875064110892375	1.33934679092235	1.28941056672735	0.975724522088179	1.60315442938421	1.40672070942376	1.31554015849641	1.31495394107204	0.741610217492905	1.11474716260697	1.6021360852003	1.45987396887944	1.1339062346329	1.25052181246745	1.03013625453282	0.842661506403024	0.722985419300884	0.448635993359041	0.976093334782776	1.55632867751772	1.21195238776562	1.49384248453932	2.00846802387469	1.13435144662075	1.06655758398971	1.01534170768367	1.01407474605729	0.813421119223715	0.685853707365932	1.19294765910533	1.54690567832734	1.18849184882159	0.68270604857074	1.19673381023149	1.27382414452844
ACOT2	1.52032193833242	0.996378370782734	1.24669937269313	1.53512570792663	1.02900199047894	1.24242239828742	1.07568671346581	1.17571794859923	1.31681449846107	1.31400365465507	1.50832750702486	1.40417677359626	0.847311706577377	1.01964080138751	0.844252778662631	1.33099319449714	1.24618319435406	2.35195898654718	0.677749820988987	0.979631985385934	1.4244288387862	0.939509604377687	0.707710107091098	1.20475427527937	0.650119880564372	1.0831168739716	1.98043256780367	2.13098856719557	0.875132048462015	1.4456874677657	0.692245703575051	1.20040001788345	1.08332572177476	1.22243541180151	1.30920002893503	1.04001000012061	1.44455319774538	0.698412189862314	0.832306525436352	2.41607130887469	0.607885023575037	0.737783181371515	0.690026138285943	1.91940061655085	1.05145097339843	1.29792725956375	1.13851217605312	0.644812019392171	1.16331593072252
ACOT4	0.707406414826975	0.656075464193332	0.681999995742696	0.963818185391532	0.54712784293599	0.660467814368663	0.666120827873666	0.907718107704288	0.575350886232452	0.655161157104501	1.08036331340362	0.944191754254916	1.12390802770526	1.47961287441071	0.943094283914018	1.75081222803368	1.09017374711456	1.97710157268545	1.03868924233686	0.718911965374161	1.44478805147103	0.849703656931929	1.91045846336851	0.942862350247231	0.564395307389601	1.62994432713191	2.01957068214603	2.38342032454974	1.85038472379996	1.1866552710327	0.911966737986662	1.20536243153731	1.03173205587259	1.20438654459233	1.27688076150435	1.90964547061735	1.84993113934552	0.41080847506676	1.00986829520698	1.45134658502059	0.403163125697969	0.384064022012286	1.65092342085261	2.38631739504214	0.88110658356783	1.11562248363258	0.612385960782295	0.326983608127661	0.683014691231539
ACOT7	0.543977319060427	0.534968670957138	0.651430807535368	0.674843017998508	0.5112087742955	0.643284796968368	0.392761368636249	0.396009665491204	0.465744152704577	0.412378942077524	2.01475058688032	0.259069270368439	1.16371141381715	0.416922515158535	1.81379331367098	0.663459843175179	1.10810507580322	1.29048984628909	0.860307705706952	1.11077082974368	1.6333368130238	1.43321842972804	0.847930663543053	1.02730009678239	0.534083658093414	1.45987396887944	0.788260014128142	0.571776239734411	0.694098409307823	0.862207518399565	1.73836496385666	0.172501440294626	0.744409498962964	1.55632867751772	1.21195238776562	1.19527002982728	1.72599687149826	1.96079642091002	0.869438211797934	1.39779065569549	1.06309805309536	1.67101079979013	0.78776348943595	0.487299251170933	1.02848516895857	1.72375272791643	1.18835782740997	0.472853291643864	1.09072086657529
ACOT8	0.960673570300624	1.00095615565622	0.681999995742696	0.867339838289357	0.883962938155913	1.09848648157403	0.569893113644151	0.641437696625517	0.758954275216739	0.761375113393368	1.41462523292804	1.21629373106704	0.958201397658821	1.05356686320336	1.57354307648308	1.04660134383457	1.02174299655448	0.736308048887995	1.1099207569454	1.15398992618292	0.822949188379095	1.05508049696476	1.27568938704254	0.952129055399289	1.67697762687619	1.54663357164482	0.882885270488153	1.3503698002712	1.24191055476149	1.00984373253426	1.22680404089051	0.728097624415794	1.80771697152759	1.31123474956834	1.13531957491798	1.07508817093375	2.23505055988397	0.925386368166873	1.02622946636995	1.00618351343371	1.16280927471366	1.05411644474208	1.27024352192418	1.45867472496806	0.990938271878134	2.30623521567338	1.64085168445386	1.20204023281041	0.528677192838072
ACOT9	0.764414358831265	0.615023185787513	0.938195995421535	0.969185910350203	0.726057136165175	0.759816360719915	1.00800401198466	0.804498052063468	0.848302104738168	0.90975402708229	0.980688539700757	0.925071713598779	0.76912326219348	1.23297922837788	1.84059503506991	1.3169927528949	1.00667518742234	0.933577864554042	1.81334342460028	1.00324534349815	1.10926114841533	1.6694478864867	1.00353943178283	1.25167284194826	0.995617497065387	1.58358430887135	0.766082359641829	0.540883850985456	0.741882069739796	0.676856298315703	0.25868309794267	0.879338793467318	1.47554374124104	1.75725685349633	1.12309347198325	0.844300420313836	1.27667462831046	1.15378823453095	0.736606916933626	1.11887842377907	0.776784293343387	0.221620033689953	0.852126362203476	0.515931738075825	1.7760935049964	1.3117209508877	1.31867413127379	1.59728745975826	1.20226946406114
ACOX1	0.8460115066271	0.603433701282188	0.939458146174586	1.14861635918674	0.732564610294804	0.782346501219274	0.775943244095741	0.778445110893182	0.713301552470458	0.800083494021897	0.827454606286326	1.21629373106704	1.3020543123574	0.92910229499082	1.16958015329055	1.40396924547503	1.90964547061735	1.12332693411607	1.04076652935775	0.934819383987059	0.921085960876303	0.648573488523625	0.830199548804006	0.889188735417132	1.23627973991155	1.1569461589308	0.807460130303815	0.85319969938904	1.34920159281157	1.01357407976328	0.385249974236613	0.715451395664904	0.959012884325288	1.44720483379151	0.493069789004219	0.934557668587344	1.13713024422801	1.07409364413657	1.13431950294788	0.572617761521322	0.765998155606163	1.16840489589126	0.869438211797934	1.05840832556919	1.52506855326228	0.582003527010235	1.20852738797754	0.795594410843872	1.76099137410004
ACOX2	1.60144958950307	1.204254125719	1.84662395344085	1.99243917537729	1.30398055168299	1.32777752305289	1.91511027243031	1.8784363599456	1.72179262566395	1.70981388590816	0.429251541524725	1.53056027564904	0.514771253977871	1.3435646650708	2.40622096830746	0.534805491477838	4.83016284024057	1.19052031593312	0.520247995764883	0.580849881041443	0.583676168312769	0.61960716581422	1.6352682747437	1.06841037554947	0.129552765739788	0.77720614566904	1.0302524006335	4.32314938006825	3.32740767909187	2.34448220577539	1.04602072166809	1.08123330440121	2.70896991766343	0.474986955125834	0.735491412678822	0.5679202733852	0.562634433803104	0.323415277879224	1.52011981649388	1.28936820058494	0.482691271931831	0.0925899972904107	0.694217795177834	2.14970369067309	2.31614134518908	0.60553850271654	2.47731001511298	0.412595650476472	0.968334897305402
ACOX3	1.37645519315256	1.36741349830487	1.05721742570861	1.57277627593977	0.979799063546111	1.31621172627785	1.07178831837995	1.1289596380982	1.02612346078922	1.2193952336895	1.17663333808045	2.212190382178	0.91334129895391	1.32602147118041	0.460827432208954	1.13970998323998	1.18887100399205	1.39373504634394	0.813303452262383	0.975001812566537	0.575405889642085	1.11992821040165	0.682023080437782	0.982496932189253	1.0093954782105	1.84140614283454	1.06857991067631	1.05686798792047	1.39977258468313	1.12916023014952	1.04303166804317	1.24836245867473	0.797018047000024	0.675648438775049	0.336109256825358	0.985018282377207	1.0453538873825	0.722014559768928	0.499618054713727	1.2864446524248	0.467094515650743	0.23118432693949	1.45405211534133	1.73348605149677	0.651579862967725	1.09598376686824	0.627614279831885	0.663090017601258	0.376253615413678
ACOXL	0.255936753282147	0.226326491916685	0.193837896586829	0.21522599327902	0.243497097793082	0.269211666120637	0.248107689718372	0.190999692215991	0.207308138781532	0.193515742415433	0.333819316962046	0.779609403061163	0.797609429179186	0.182748917886974	0.238963584871757	0.280842801876545	0.250550003806763	0.257628399565761	0.224127430668375	0.267307211472647	0.275636102915248	0.446187933380316	1.13953491070996	0.213434997950258	0.454159514282701	0.486244684354749	0.257705206335115	0.439323943173865	0.207413042787223	0.969942572649151	0.612420066471847	0.335504223255287	0.318155462994426	0.266801129453264	0.223803178648764	0.260899141792254	1.25407006724165	0.259744553805475	0.232983112451724	0.230951395340731	0.220475405913189	0.561416569674277	0.229391875395796	0.203233015269769	0.562123820002027	0.727288275675182	0.230014006488882	0.291396423051702	0.235078613922618
ACP1	0.729023254671912	0.846959372049472	0.708062821458338	0.642374700930359	0.764975342271672	0.783684608642895	0.683807314770593	0.625429233125123	0.570560566102645	0.635440619932941	0.599964066033893	1.11493371189263	0.944544558142107	0.527478362155599	0.623556262699831	0.708930216565561	0.997035614500274	0.940258992785638	0.739321484599894	0.890859629460968	0.893055498772146	0.961711699102315	0.876015977372907	0.610916380403469	0.855110029098124	0.818455514389813	0.479376875721305	0.658147464962081	0.738000621821121	0.691292621057114	0.705275818663495	0.620483715549239	0.763176631297009	0.58079995733969	0.477702377913404	0.876961721438022	1.13306326204904	0.648356382937172	0.709035831842259	0.545090004029922	0.74147701329984	0.989603342184004	0.797897511155624	0.862665930894029	0.775053305389195	0.451042366597209	0.914310907538011	1.11524917268024	0.434605684410483
ACP2	1.11856529737606	1.13739554950384	0.557639552062854	0.901268098746174	0.998945799964003	1.35053127461806	0.564003199202237	0.88375602412428	1.0027211284597	1.00687069945228	1.39080571152694	1.12624958103607	1.09850750398927	1.39446857118527	1.2084298119242	0.842968728977804	0.872532507301875	0.902967847632983	1.06120858091704	1.04076652935775	0.851192015932622	1.16914731111622	0.368806779408614	0.632169134615435	1.53940934390681	0.770875078723594	0.669590730861126	1.68601702161637	0.978320729432213	1.4216939862025	0.312834024221963	1.19564155430276	1.58391239322201	0.751871231824532	0.649352522399095	0.582198180625612	0.984621699045095	1.22958944444234	0.695584103743142	1.13330478169598	0.934045278530405	0.813421119223715	1.47451110469289	0.643473218206575	0.744686835720011	0.992570613044656	1.41607779575746	0.835240793712779	1.10955186951871
ACP5	0.458661887284678	0.591348889753579	0.395214010536126	0.526823781380829	0.473632336825782	0.928777082735418	0.503360438547448	0.349270899871132	0.53356035181011	0.635440619932941	1.17441364163171	1.51212390475355	1.67201275071854	0.750923128466234	0.533078623494458	0.73565558099687	1.11956816896717	1.29810161997466	0.714191711131743	1.46357002571803	0.592741540106672	1.42161162138395	1.23509982462748	0.606547212999214	0.724633246531101	1.48344594438011	1.1339062346329	1.24279705070875	1.40935363217772	1.21472017118041	1.29383211672942	0.5710442386203	1.43489740217371	0.735795000298269	1.31183062634654	1.98601532496722	0.153780967067269	0.850606728755475	0.478107948837294	0.934993217095345	0.665605666909642	0.207250238944568	0.48343419293309	0.567683356920781	1.47184957806767	1.42397057821384	0.561200201639055	0.863526389015545	0.683014691231539
ACP6	1.01796275970703	1.40702425119472	1.30547315336045	2.05541994190321	0.813400476538642	2.00846802387469	0.750737887470384	0.936081017588171	0.983726148555609	1.30009020129114	0.701531094869494	1.04901893992869	1.2883506846408	1.69954522776372	1.88699617671542	0.902727476551449	1.82586058615779	0.981921838972062	0.992361032388716	0.833043677321486	2.90304474523032	0.61960716581422	0.776915828286995	1.0961147833181	1.0093954782105	0.763681019531993	0.81690144127484	1.48324557838556	2.04883690812118	1.56020382814609	0.817378124546169	1.17690534794107	1.48023059905523	1.36433024983433	0.402399534679559	1.24307064808173	1.0606837433942	1.29326097969919	0.886042190530408	1.51496871378961	1.56753309035241	0.308863534437286	1.47451110469289	1.07597775253361	1.24993539764763	0.727288275675182	0.312128941058324	0.655987643044181	0.584900792359627
ACPL2	0.960673570300624	1.09959983562146	0.640490870523628	0.749484072958581	0.844960252592171	1.25935699718985	0.875679884993462	0.831362455036679	1.31041316790143	0.864618108107458	0.655508793380568	1.32480637878192	1.77421804598174	1.36685489420645	0.839380879760044	0.826735650035244	1.31068409180256	0.902967847632983	1.52649036473811	1.20351674731398	1.56480157341097	1.24626813834324	0.232848865440976	1.61708194246977	0.780601244780389	1.25760176578305	0.8029646647151	1.68269798046244	1.3411965951003	1.28469257898435	0.330202204198945	1.19564155430276	1.16378593922442	0.663137378370131	0.735491412678822	1.247898896742	1.21453223539187	0.722014559768928	1.25765727065606	1.11887842377907	0.676162860179195	0.958104591167528	1.44919702890371	1.48790727047903	1.13143890529716	1.12624958103607	0.842360319670519	0.814204797209298	0.468310492248515
ACPP	0.403437426920735	0.317837352233428	0.667421880337583	0.872881848032887	0.346408918243205	1.06793468812112	0.730691846925927	0.723528560086012	0.360666782889233	0.30869301165305	1.08036331340362	1.01721694342791	0.426621731769752	0.361068966084523	0.456337034264357	0.796795139876286	0.458341233849018	0.913327600491794	0.328564437098105	0.556417440333542	0.392845945975794	0.692900384156582	1.17305332213564	1.04398366576008	0.365628221072542	0.750361645225678	0.376084796961362	0.420027289408254	0.728788518571593	0.767427843765954	0.612420066471847	1.24335938556009	1.87597373560655	0.631976584624476	0.43766065645561	0.461191235946196	0.863245489195045	0.722014559768928	0.385068276768758	0.934993217095345	0.399361058461516	0.893830123626139	0.300523809054162	0.350935073793645	2.46664832067686	0.828485485776235	1.0160387316345	1.159867681454	0.997527632416952
ACPT	1.2280532692034	0.979799063546111	1.10325037762242	0.878391571065466	1.11851552075868	0.789796081682309	1.27246525369516	1.43887931420954	1.06720004459487	1.19313385657379	1.41462523292804	1.72121796023379	0.649352522399095	1.27712277850587	1.17400188644208	0.909914339411856	0.749393883595039	0.689909860446599	0.562197823429063	0.977725711844892	0.707114619148018	0.525540031915031	1.5684773791736	0.472781337870244	0.658460402228741	0.283029748389353	1.20396105293533	0.789384841395121	1.01130981107461	0.314772298385626	1.66983303799288	1.45987396887944	1.20385445526627	0.56448727627781	1.24291415343112	1.12547258393294	1.03267464418383	0.621026084001753	0.451760057485235	0.862486811457933	1.25999577267788	1.36015958270154	0.895199327449668	0.80032060551226	1.58123752101935	0.631583675482016	1.05630864217711	0.593442649887155	1.41596814954417
ACR	1.23481187168825	1.15596103049453	2.07768430290793	1.60344922818147	1.77747143290397	1.07300207009541	1.37247162447213	1.22916548340392	1.3622761502434	1.48860703528629	0.542017060142957	1.39958037140665	0.892250750213683	0.700442404504667	1.19975882053385	0.720540659444693	0.822032248726033	0.640119262444068	0.53080137923234	0.815472030740741	1.32622596819844	1.33486053594136	1.36625253223296	0.780601244780389	0.834065104495318	1.08926995629665	1.40640794176522	1.02870589735709	1.06611782272589	1.62270471545035	0.961432534350658	1.19087031049149	0.806811356585449	1.69219348687464	1.21973421473769	1.08967431205883	0.294624568940242	1.70368425220648	1.30662929057389	2.14926635171464	1.40873002974594	1.11330501771217	1.50500754170404	1.2235651519605	3.63778226223398	0.922549889197605	1.47054532549745	1.81465332916699	3.76626176281303
ACRBP	0.998569630583682	0.631575188840404	0.579301880627766	0.573147674642547	0.706536817283604	0.800674228161285	0.699888301794624	0.768631817553313	1.22564890969007	0.725797919988037	1.42218592551898	1.58312435276229	0.87447799442086	0.979657357215025	0.675718415049473	1.20073888625847	1.19755836781919	1.70332112629682	0.535328924217985	1.5562068541751	2.05461434992431	0.669549971259458	0.215052069578771	1.11474716260697	0.743878969067349	1.30177327179964	1.59316735488984	1.17739135281409	2.36355613101631	1.09375670811884	0.698716169214088	0.64591160259596	1.06324527552986	0.775450026104789	1.05188468628582	1.47981069068333	1.47301714272241	0.87331935381989	1.00986829520698	0.737074617317559	1.5436742566839	0.924455077376837	0.837586379526794	0.953463622857236	0.95845210544312	1.07631009165649	1.67808853047942	0.814204797209298	1.21619184213504
ACRC	0.998569630583682	0.837307831862581	0.813469923259526	0.837475881348545	1.04637114149465	0.896869183701538	1.01140715675347	0.971708430356505	1.20463954581186	1.07718271231199	0.998345969938359	0.894890256347793	1.03851066746437	0.787832726239687	1.37027222428059	1.10372852645634	1.20271858548132	0.988407892351384	0.961920565963944	1.22137713478126	1.07103372488727	1.07288725475494	0.859565709830542	0.952129055399289	1.3142264182649	1.0046234849161	0.868157019603169	0.782541226866029	0.861386146618085	1.04625018185467	0.817378124546169	1.1037069871813	1.54258789019679	1.32763712793274	0.855480338959913	1.95556995312044	0.895412575533551	1.16446780647719	1.1221907481651	0.675036093549805	0.886092621632324	0.880135901570007	1.23016587911039	0.83510710942526	0.944301709667599	0.472853291643864	1.18835782740997	1.34390410436656	0.836937533537235
ACRV1	0.432333771225065	0.320486591731946	0.294872577997018	0.295265605286327	0.243497097793082	0.240657452850104	0.26446107354975	0.28877309460184	0.338862995434521	0.227420112353679	0.248947496281586	0.779609403061163	0.367086312255766	0.259586544538105	0.304300826411781	0.45085923327416	0.399146760587095	0.325716284914288	0.365359749215685	0.465312379926595	0.333122666381723	0.242498014165693	1.19382438849082	0.278735771518511	0.643384478921083	0.283029748389353	0.640749015780554	0.2505901902423	0.385068276768758	0.23055223856368	0.53235541659253	0.335504223255287	0.433690435751217	0.836332421898498	0.316194032703578	0.238186626578959	0.531154958595071	0.437004967846312	0.343781879447823	0.403040061786008	0.772323734409003	1.29778992189846	0.283102812591453	0.401036124200796	0.423475670435638	0.727288275675182	0.270471678521114	0.291396423051702	0.235078613922618
ACSBG1	0.518634856630102	0.29165458954005	0.23775095493232	2.60351490501008	0.473632336825782	0.586048769257484	0.297118654233859	0.45512489431406	0.405937406052584	0.880971099728387	0.717158504862773	4.79587323662617	0.868663764294781	0.511655498798449	1.03624280753718	0.241820234816576	0.30800312504045	0.4373059996199	0.424546968708105	1.13426124995605	0.257330133934194	0.36509880775467	1.75511821904119	2.13144406508705	0.280515126897182	0.557823991918429	0.410644754483758	0.337396979051241	0.321908720039362	0.43114233386284	0.53235541659253	0.26936063527422	1.45439867175954	0.922612150404217	0.422143544602151	0.353411438470513	0.818779121789393	0.287288643098159	0.263838913708158	0.37407042204299	0.337317604701949	2.03515118717485	0.39385216035875	0.354135563157589	1.11272235735439	0.692927329163042	2.16199949967217	0.780394283920819	0.59086935495455
ACSBG2	0.933049325158585	0.699153415571221	1.63777766914745	1.08791195427796	1.72893843577249	0.600033077663524	0.942028310854218	1.21657200557705	1.35333327824701	1.00150457046074	0.843739767691455	0.735560282018529	0.482440512526824	0.574261489060295	0.508847672939393	0.684368304563324	0.769321261189	0.600033077663524	0.449245610694122	0.53026833316641	0.48223544995506	0.540602572053002	1.91777649341575	0.533886001889524	0.406440564028387	0.504566830114945	0.494166591321901	0.439323943173865	0.515214326760787	0.691292621057114	0.612420066471847	1.45197485138596	0.318155462994426	0.374938208457754	0.60677035010995	0.662055031680504	1.35105025406869	0.231978558427615	0.685903057512511	0.568192288524606	0.385806479083741	1.15736769174438	0.59909878624223	0.357266100595554	0.423475670435638	0.692927329163042	0.622429881290428	0.537665114858487	1.21619184213504
ACSF2	1.10685752586518	1.00970834945752	1.38577980774525	1.51185591012652	1.00976069550965	1.29256729135455	1.09761698305634	1.17571794859923	1.03115856330206	0.919648993680019	1.97005296244916	2.32117095352974	1.56442858228382	1.03085630178266	1.32914798179811	1.16919442065445	1.50866788122448	1.26159470705201	0.714191711131743	0.904224696518522	0.775884453518935	1.0486063567708	1.77674015307019	0.785216729201251	0.998119705743473	2.32043937537743	2.46379412553296	1.70491392024299	2.32190253168205	2.21011331702825	1.06587093047122	0.941545873407408	1.47048305005785	0.925562621284812	0.617333437998476	1.42454640521728	1.34239441757497	1.54879748169517	0.37569718855934	0.862486811457933	0.772323734409003	0.200875147731288	1.57968978813042	0.592302218234458	0.903316898676858	0.760920856715637	0.572341292956013	1.36976252097401	0.993458180952288
ACSF3	1.30389123290798	1.49345019126296	0.961575238124763	0.728677977643256	1.2902623694587	1.62698868167743	0.932951044154934	0.949886054055649	1.16893315642349	1.10372852645634	1.71951076475301	1.11177077826399	1.16371141381715	1.03705161419691	0.738342167269151	1.12225704290631	0.769321261189	0.966641457288004	1.0574329007324	1.341898755252	0.811524441923183	1.15283744429806	0.975312723715189	1.1396330680094	1.1090436233414	0.917780077313196	1.06857991067631	1.11160665993223	1.18374481208831	0.953133074557764	1.43343575261525	0.963031258941119	1.09122298043708	0.814879666421028	0.906989855218266	1.07844146114574	0.905581347727903	0.917266956887806	0.736606916933626	1.19457034248704	1.02641346180992	0.876482396516995	0.874904045703736	1.04895911672242	1.29965936421178	1.02851479700366	1.04682830718505	0.937953650000399	0.993458180952288
ACSL1	1.89504455361115	1.02927018547348	1.95307691169769	2.36430501103324	1.58842089167659	1.80459244491551	1.22140498774093	0.778445110893182	1.46713293991849	1.80880901408732	0.607191721524217	2.40282955034123	1.42770895245676	1.03085630178266	1.28839156640249	0.571864007848155	0.982953598977072	0.87208657595384	1.0548432262929	1.16062043834651	1.03029372590274	1.06105943999241	1.61056205356211	1.97867853533109	0.634960253208226	1.53810233131029	0.689169768867518	0.439323943173865	1.20363151354663	1.10477447180354	1.32760969023308	1.21500440064656	2.77989640427415	1.92083841713361	1.4992115568554	0.348216468158212	2.34307854712839	0.947590799407446	0.976861841483172	0.774671900148701	1.49066435292564	1.11966453213895	0.694217795177834	1.82866449064951	2.98234570594948	1.16691789426953	0.947906750370982	1.40029980106136	0.748534723477764
ACSL3	0.846932515816725	0.984649537041283	0.90632348111331	1.6179518542272	0.859712592030266	1.82121215447338	0.909885442794687	0.967097094947562	0.785558063982689	0.975894880742951	1.31756054539989	3.19378858150424	1.33137126656076	0.632700088020366	1.23145624088329	1.73172390027626	1.61744577255846	2.382588801653	1.22481584505311	0.893080502289243	1.03760678066413	0.71254828843616	0.885962239088879	1.13154910401949	1.10693690233653	2.22381102234886	1.01337028193488	0.889006589497553	1.51229439480729	1.16076167716849	1.88797713443307	1.45197485138596	1.00731461501087	1.23360653376401	1.02243665213744	1.19285497349668	1.25407006724165	1.34924372614042	1.25118273758786	1.22944140600982	0.875977903774441	0.757427056188138	1.3398969361086	1.0355008866424	1.882666519265	0.417113205395787	1.33510005764337	1.23463532421395	1.22666220052611
ACSL4	1.69728965776739	1.65103555994718	1.44281052654926	1.67296948872147	1.57020767078891	1.55852160676609	1.37975011572797	1.39409844800705	1.69293889256875	1.65990496424039	0.919681123282115	0.218266854274893	0.73150227144775	1.03085630178266	1.09000997920549	0.684368304563324	0.901726486150861	0.790970013725709	1.62766857860436	0.925634706977399	0.691509155735153	1.58303464006929	0.241359582752555	1.21653578733533	1.0874306735556	1.01892310609153	0.931943014133861	0.697583405609406	0.532579754294367	1.09953738066702	0.23646611497427	0.906860385585376	1.04788880030389	0.866984955854088	1.1826177577433	0.641146365012114	0.660183408188583	2.24519152206212	1.04967317759751	0.737074617317559	1.5003434770169	1.1474554362629	0.739546300149272	0.744946887091779	0.259873589162017	1.22488084080026	1.44548852544083	0.992811502872027	0.628041531279297
ACSL5	1.2415112724733	1.07847430816536	1.27798696201841	1.71035953927174	1.09928774640215	1.55187875767145	1.2643592882927	1.39409844800705	1.27839530845219	1.35581647603616	1.41873522998636	1.92836465029245	0.670159548848366	0.738937267966825	1.90990958651628	0.45085923327416	1.25624676276268	0.995183602838169	0.584135071833849	0.714444267552868	0.528891962302846	1.19538100209925	0.281441896139714	1.87088742290516	0.58348991673972	0.784122604774428	0.882885270488153	0.540883850985456	0.867890624270887	0.758462667917102	0.161548090826837	1.3259077403549	0.991953811685494	2.27001348700457	0.671378483448005	0.517075129292964	2.39533353521535	1.5198607309187	0.352290096572933	1.47163890861529	0.91444402476799	0.229286079296828	0.47530713722722	0.844194448471503	0.306281460136752	1.57692950920354	1.42030181595965	0.979134632022955	0.477533081311754
ACSL6	0.337585510869968	0.596896098580318	0.374299244858983	0.498719242396235	0.387845173715109	0.638200636081141	0.983765840564607	0.854699029109194	0.323350194882089	0.56352567200265	0.821059161850489	0.888623466946632	0.701066152424398	0.271448781379273	0.508847672939393	0.411727657919302	0.53778149101128	0.702323700441901	0.586955120736655	0.52435174793541	0.496961881758583	0.442412875278062	1.11717471316335	0.632169134615435	0.325582755615426	0.878580264704699	0.945582771066394	0.332269306700726	0.418936580807574	0.265191429622281	1.19551727955705	0.6006273719461	0.362745479988623	0.517842268853947	0.318630639810813	0.543156250952359	0.621981210600664	0.762207480281431	1.85648905502134	0.414829445942229	1.08926995629665	0.889076392667936	0.472164086021189	0.335294379257094	0.594323831447692	1.67569945950015	0.767749558087859	0.562228615066919	1.73898808841617
ACSM1	2.09286266104768	2.24995203236068	2.01767546528718	7.30967513714256	1.75636192857911	7.30967513714256	1.56776679416388	2.44482979067141	1.61194574253024	2.45444464991582	0.751701532711486	6.78296160472618	0.785616774205814	3.45009289960928	0.456337034264357	1.02277049347905	0.762938506890556	3.24435291844505	0.0986889725043873	0.540165873002466	0.647423071201418	0.446187933380316	2.41157076790522	1.37754921478894	0.232983112451724	0.689021000261326	0.494166591321901	2.36032814460872	1.60103979285554	2.38631739504214	0.269161807079042	3.75448560887201	0.0906310897620136	1.0766882203724	1.3381208700164	0.348216468158212	1.04753680559187	0.546661626200153	2.27126177839228	0.801877363582705	0.355727563135202	0.22453874644787	1.12876070848138	1.17511997089832	4.32314938006825	0.14656934974566	1.83344780030169	0.0925899972904107	1.32208742116039
ACSM2A	0.394042859143923	0.361417165030255	0.625820961348879	0.40332576431832	0.560418256777033	0.391891986328358	0.908984932642812	0.911395326634437	0.560735273820835	0.817667128681298	0.545686492683752	1.02036615952227	0.407564607697733	0.442130396804828	0.414407132167865	0.529910762283752	0.392808066417199	0.423533131902266	0.255620098403078	0.595855139922299	0.665977910249287	0.25708543299486	1.14644718183435	0.318007785682957	0.458229654300671	0.436488808789093	0.424959611312767	0.444021834434455	0.86362786187529	0.618090299706816	0.811926931546773	0.323726683516968	0.832722470550113	0.479890903409223	0.941628167474538	0.488286832540903	0.719990247861931	0.343092487768457	0.370443508008726	0.326983608127661	0.414165055186991	0.589374077309545	0.480042733577744	0.326947756331574	0.372692330097173	1.4020527995844	0.341926599088295	0.523116845940511	0.416569129501362
ACSM2B	1.45661803054035	1.30257770552991	1.11251199821266	1.2010182366154	1.97831182134494	1.15836695193606	1.67596991144013	1.42613526114476	1.5622570867577	1.64382062102127	0.958161115180156	0.735560282018529	0.66350073058133	0.844161289996048	1.19975882053385	0.819667794631992	0.691909788930612	0.756922635371069	0.562197823429063	0.589040292180552	0.569316929097055	0.604222084316782	1.32406160884461	0.962066229111655	0.698990182713724	0.621223843135144	0.599687101318071	0.841563471168385	0.452863613716218	0.537609400790958	0.964922659269062	0.669370902524963	0.582181360688697	0.775450026104789	1.95815699980006	0.814698770896026	0.379524403858714	0.552898581474451	0.794150486415479	0.521808942618124	1.18666922626077	0.329768288411449	0.758427925140501	0.6894773188515	1.05460723326121	1.01955382800722	0.938558303244214	0.806243508804386	0.235078613922618
ACSM3	2.40055358627785	2.4945436191432	2.13767397956182	3.26323184451534	1.8131088023004	4.30303810419256	2.14111010425673	2.4935244953612	1.96967686211672	1.75215587009535	1.22124037961156	1.15116628607037	0.895440068815193	1.4514220342461	0.619483938038222	1.28204911249937	0.575213993945535	0.449299783757529	0.641096417656155	1.24208000281809	0.815563906408692	0.627450193460162	0.803504004262192	1.59657825635916	1.50299736990127	0.610685962397436	0.965435033136058	0.775450026104789	2.12013804674567	1.97526391791979	0.308423575441437	1.72485271193086	0.763176631297009	0.885818621920036	0.703912318863026	1.08120443905145	2.95050753548863	2.47629038837213	1.03424539256514	1.03176008100477	2.2751175831197	0.247798812760152	1.5885947246232	0.990047125383302	1.89630961373554	0.540225942594595	3.17780952584952	0.140339697917658	0.726552709864663
ACSM5	2.92298874507645	1.13359530450271	2.08125477628078	2.18965997853648	2.00338729270919	1.83742315784065	1.53901126663961	1.40449465625105	2.52951471044102	3.11978036836547	0.958161115180156	0.640763851081789	0.912843075998177	1.75003407093182	1.09000997920549	0.723494864678095	0.575213993945535	0.917109581348192	0.392808066417199	0.294872577997018	0.583676168312769	0.517959139999039	1.2228788926962	2.02458040406581	0.616107693925854	2.00809635308083	0.578425277693652	0.759624973232496	0.803219415073119	2.32315969131094	1.41974626272827	0.456098737278273	1.91993096687275	0.254186290635682	1.44961280609668	0.650308483763561	0.621981210600664	0.807058086707795	1.01329365431413	0.465526647913376	2.10972244440302	0.549869941482184	0.444685082056105	1.71453946143339	0.703355909928231	0.847559727878296	1.13851217605312	0.260899141792254	0.580144939250218
ACSS1	1.05732520301221	1.26742563621993	1.05022925565609	1.09112770003238	1.12719156007417	1.26777500689765	0.918240358722977	1.04910095012727	0.966690253195502	1.08229341440731	1.27052694133026	1.02184737006671	1.43870775827079	1.13247218108196	1.32327697579141	1.20741555908208	0.762938506890556	1.64316087235092	0.707173804725415	1.37892368927015	0.609079776457469	0.540602572053002	0.196667431524404	0.673223123355627	1.43983833052929	1.08571317567767	1.71951076475301	1.3435646650708	1.60462559915536	1.2758096184118	1.42201444915579	1.55608503083249	0.871506464745955	0.611790467098434	0.664323928881412	1.47245589025247	0.706397802631126	0.831647521765507	0.988698647119503	1.32679310157325	1.13641389714071	0.238731310681762	1.37057486902316	1.26241074714011	0.910641283702502	1.75586664655005	1.43388940012969	0.866687070332978	1.12054536503955
ACSS2	1.59280694759978	1.73380489535299	1.57093871400491	1.587165078165	1.43126233116531	1.69191432294579	1.08785901474344	1.01833000232614	1.42308924674018	1.53856114492703	0.786905903794283	1.45264177036244	0.906236564643626	0.787832726239687	1.26731986117971	1.47841382475242	1.33349187989793	0.94308462325725	1.2743954631767	1.22832432824989	0.605435589588585	1.21835402665357	1.13241216626748	1.41334953962528	1.25584567898166	1.15004362769725	1.20121952846613	0.932495651165907	0.984899586280401	1.10182976216276	0.324173193050892	1.03294338610063	2.84295376140047	1.8831244287662	1.30130141442178	0.668757721354507	1.95276966602266	1.13908783848297	0.964246600730055	1.15484484629894	1.24961744782804	0.279554712975838	0.803398101519834	1.09821841971604	1.94281122191481	1.43942950599447	0.998052995548744	1.00101424486403	1.12054536503955
ACSS3	1.37912580347693	0.857233709530365	1.36512143618625	1.91568517691578	1.14321713506647	1.83742315784065	1.00355386939056	0.962198359951948	1.38689918384792	1.54895010709599	0.795967567598429	3.38548593422637	0.458115302889508	1.1043445000715	0.987479660201961	2.57968007230551	1.88466264567632	2.64238948894499	0.61183719053065	0.33354020256066	0.737913908978144	0.892194847956161	1.87597373560655	1.42090080000424	0.406440564028387	3.38871708426381	2.13189956297854	0.602325591791836	0.969096621412591	2.60472650530521	1.48769327053406	0.873641292863172	1.85038472379996	0.806133889811112	2.05101752136766	0.923994774900589	2.77157881816727	0.698412189862314	0.695584103743142	0.403040061786008	1.68519030331762	0.213689267415635	1.04557002768973	0.449524825327793	3.05124530150268	0.209000628770831	1.01137232590458	0.965766968812102	1.09872008955166
ACTA1	0.32995257618781	0.582538901390837	0.503833981875095	0.416189361587438	0.351113742678714	0.390033952565078	0.780575057671022	0.907718107704288	0.291464214215824	0.293695893764255	0.550743243338037	0.283873139732353	0.60172676965263	0.402016908359663	0.93325719131126	0.833135784513159	0.856201528773688	2.86811956791595	1.90326735714537	1.18738560858419	0.542058551243239	2.22131087600529	1.72208279830481	2.06877469299008	0.768335598616093	0.528986004002446	2.80347309048563	0.439323943173865	0.956171327197884	0.362265187147984	0.90397641070037	0.335504223255287	0.166349748229583	0.648922557800337	0.310553322314132	1.2386221237864	0.298575561951232	1.56470625345997	2.12700301941145	3.10133770890978	0.782346501219274	0.68813541971853	0.441517678537376	5.0188510050921	0.990938271878134	0.956186222564494	3.20295509400584	0.917030626029945	1.68672717561825
ACTA2	2.28000259671852	2.18392511264787	2.42202514958567	2.07050625267279	2.28775656426027	2.14151831040828	2.15331762954475	2.17853492082158	1.99651902655741	2.0853522767125	0.492329510465366	0.283873139732353	0.803163510756956	1.5183047025805	1.09951370525504	0.948328086401594	0.800793982927684	0.776420723894504	1.32372635178441	0.88921674351378	0.846991047490568	2.0608879813156	0.853592805720494	1.1396330680094	0.514815476702379	0.984930503517756	1.0302524006335	0.897071431547542	0.542178902815395	0.887926018694905	0.698716169214088	1.86690594214679	0.91086573904955	0.598805012104125	1.43058465160016	0.493921981705321	0.153780967067269	0.538437283887637	1.04967317759751	1.44442170498055	1.45965948128175	0.282056600184315	1.57968978813042	0.962660163159326	1.06763256127321	0.220099802463883	0.842360319670519	0.937953650000399	0.918684358632073
ACTB	0.979066151048186	0.884603242284658	0.977194869203436	0.889591729155932	0.960052814078326	0.854947257915143	0.889436511071751	0.873978519164515	0.848302104738168	0.91624991529611	1.1340831949693	1.45264177036244	0.763281809766368	0.985500358922391	0.918469383592708	0.848274484297407	0.822032248726033	0.835461866079089	1.06170895968217	0.95058473609209	1.1889320401833	1.25925040862672	1.47577736503453	0.61997519292536	0.905418500012819	0.724826507031135	0.908385638837038	1.05686798792047	0.992837607587497	0.848302104738168	1.27118898173774	1.49621258711816	1.21376872251035	1.01958202480165	1.22309568828536	0.743087962863686	0.985524762667047	1.15190785490963	0.97371698587772	0.909360081887953	1.30314969178114	1.04882364819967	1.12332693411607	1.06766716477568	1.31817686941493	1.42207830300896	0.886582749370601	1.18493029845874	1.34068585403128
ACTBL2	2.17420571579486	2.20514107012708	2.64008103708871	1.89713055545286	2.07164626137899	2.18334871616589	1.81209526275315	2.53358485273459	1.96967686211672	2.27126177839228	0.758200653576425	0.476717333722528	0.503789078649546	1.05356686320336	0.567636921797619	0.542534977593478	0.69844915149714	0.478292594466361	1.35178730654296	1.56912018075857	1.08864098214654	2.72035799260669	0.253183662949425	1.00973264519901	0.643384478921083	0.546238667982324	0.761828735216481	0.978342247126448	0.754662952037255	0.557823991918429	0.240915945402049	1.58464516397808	0.829078420524798	0.806133889811112	1.62917836573083	0.454723507698449	0.807795995898296	2.2057077128156	1.40142586837471	1.06809998628212	1.88001066578978	0.540361660360875	1.34421523897974	1.11907961496497	0.24804760669628	0.239472752622431	1.25839396900426	0.752659311330275	1.07539670523248
ACTC1	1.42650120681595	1.31834969325184	1.35519696788936	1.15856414322663	1.47016596351105	0.939676362109812	1.05902922154106	1.33468381972695	1.14956282537889	1.39134659348484	0.980688539700757	0.531031328608169	1.04567064401692	1.28154782911529	0.839380879760044	0.750183057756048	0.96770350822322	0.711789397300398	1.3870504034187	1.03705161419691	0.901407258390045	1.22784087413874	0.707710107091098	0.840322081503547	1.36853620500742	1.02995293370473	1.30263491507886	1.00929701618831	1.00741532106374	1.92836465029245	0.612420066471847	1.56035996963926	1.477720191097	0.876693698655769	1.09401283360554	0.790295661626937	0.784620840011463	1.08336174631527	1.13674583699818	1.41660650530997	2.59135079060456	0.737783181371515	0.86154267879218	1.00622456220405	1.38577980774525	1.26068517361692	1.07051951310667	0.810377535906354	1.09456066272191
ACTG1	0.899917042934695	0.887961569736288	0.788035657273603	0.821117611373028	0.897218580418818	0.832574244582453	0.79362020607671	0.846576649213831	0.861515420181302	0.93071333726112	0.905144519962912	1.28138603348758	1.22771669594702	0.712076090028524	0.93325719131126	1.09294786389679	0.972947934643871	0.927374565976428	1.00460277520365	1.00438648614644	1.07986231145992	0.981890558306727	0.946109482756344	0.77009122960424	1.06073517786592	1.02151256501555	0.846271737347572	0.925107871656259	1.26361660806927	0.719636472815275	1.23077231571758	1.20954757572082	1.05530092080994	0.931973595447026	0.888228412274217	0.812332339835728	0.866253007002332	0.945661727989857	1.33679751322108	0.822223949249568	1.06868050534664	1.21661362381976	1.34941433596577	0.977533182971277	0.832525285070874	1.18013835832419	0.915631649074873	1.28189008074308	1.28892032569091
ACTG2	2.84585315837152	3.07110328910955	4.06430559949121	2.78877841052211	2.65476562277927	2.88895145762066	3.09667736179245	3.47927667251912	2.99998626309974	3.10133770890978	0.275044629031353	0.154544622044733	0.432279899200356	0.661430366657898	0.558867290822639	0.594662130120728	0.541027004922076	0.63212249295182	1.93994134032709	2.60696999430676	0.165205430942145	4.04766170391844	0.267807998141389	1.65419889717538	0.475738169938538	0.572341292956013	1.003580261911	0.705471037162863	0.321908720039362	0.815342966636378	0.170073859457917	3.48411550815465	0.535010298610032	0.18423852134099	2.38186341684948	0.348216468158212	0.204623122581921	3.49693675469878	2.21826229153925	1.5840137597543	2.71033920123681	0.213689267415635	0.640953092626491	0.415125618501568	0.931903624304395	0.179278867935458	1.79370241478749	1.86894290242064	2.02184288608607
ACTL6A	0.562228615066919	0.789897491824829	0.879450759955814	0.974569013821339	0.645543806637932	0.709528300954175	0.875679884993462	0.917291546044566	0.564667356853486	0.568955739726374	1.160066211161	1.29611128157903	0.99904338809132	0.585146079245968	2.64482008980965	0.909914339411856	1.06809998628212	0.956222986589085	1.32760969023308	1.24566193964061	1.47204692357962	1.14939471975571	0.611491906166036	1.54433130914017	0.750511612974463	0.869647103848239	0.81690144127484	1.01329365431413	1.22232112808398	0.789754220430551	0.911966737986662	0.595144752121677	0.91086573904955	0.885818621920036	0.855480338959913	0.868326451945661	1.08354542093803	1.18597142472071	0.655565056629966	0.719690619373351	1.10122592835498	1.1789797618347	0.808990719982848	0.624918570082876	0.888468120518354	2.17039948246967	0.733964113111644	1.21923544601352	0.572990502106235
ACTL6B	0.842338466087663	0.798992870364595	0.774530199406396	0.771989502480787	0.529029970353064	0.269211666120637	0.709437506158684	0.840861635757451	0.758954275216739	0.737608266213944	0.862223704472512	1.40647608536501	0.656618867800476	1.31006318704295	0.69627238390114	0.85283102493409	0.596413920687268	0.552864873020265	0.762165704441232	0.744161355667973	0.691509155735153	1.03482864860941	1.27568938704254	0.419647180128589	1.10202552089213	0.546238667982324	0.917291546044566	0.825218431818867	0.841774706366814	0.566051231815337	1.4412758714729	1.08123330440121	1.05530092080994	0.885818621920036	0.941628167474538	0.909489419776156	1.39861633427962	0.478032377219835	1.07474575988583	0.79239312147878	0.762123928601033	0.889076392667936	0.777929829405921	0.592302218234458	0.851456614739697	0.520659454041739	0.984649537041283	0.640749015780554	1.5114226682571
ACTL7A	0.39928433049338	0.397755572907551	0.493961942162654	0.535419183780735	0.376893516109294	0.768739162737241	0.645543806637932	0.662745721673406	0.564667356853486	0.590556438568664	0.909240801160791	0.6894773188515	0.482440512526824	1.16425601639314	0.761711715683855	0.764414358831265	0.5679202733852	0.552864873020265	0.720701273971137	0.748081466658967	0.257330133934194	0.312939594221559	1.19382438849082	0.443838515973125	0.256887811934135	0.436488808789093	0.736376117904037	0.517208331319735	0.824477003278573	0.512282729318944	0.612420066471847	0.254553753291237	0.393947509751336	0.742507981490075	1.08593521130169	0.923994774900589	0.880935413311208	0.259744553805475	0.232983112451724	0.439674836076576	0.687758876275575	0.447981922977329	0.730481610007891	0.511879719820869	0.512971447579161	0.692927329163042	0.581802150090944	0.392359526358172	0.290561585983697
ACTL7B	0.441945408252408	0.397755572907551	0.59994653041777	0.340179757537229	0.392883825534389	1.07300207009541	0.536088944130614	0.511396978273158	1.15807424509811	1.30009020129114	0.592257848237571	0.656955582173411	0.353381912022601	1.54895010709599	0.600795075908452	0.331146588771366	0.375178143417907	0.377869686840128	0.449245610694122	0.507781291360053	0.668899205298663	0.291532005379946	1.05279952281734	0.290833253650633	0.207486653515795	0.182677339818016	0.19061816502758	0.680812617691566	0.504735380188885	0.566051231815337	0.817378124546169	0.363116127347935	0.24573089122942	0.216108725142172	1.90578048783757	0.48087129963358	0.315028910939737	0.2040537778555	0.331514362733488	0.304966859107722	1.03022184719243	0.701531094869494	0.19214341612522	0.670793268638545	0.423475670435638	1.64238357944655	0.422767978668723	0.221860933515375	0.235078613922618
ACTL8	0.227701041216655	0.342754666950301	0.841994680079043	0.653024974382661	0.12270278591744	0.357092915074214	0.558686440157542	0.584232917115759	0.303331600560622	0.278651363035984	4.61850905628932	2.95050753548863	1.55187875767145	0.30736964973784	0.376117655200382	0.359398309169486	4.09886031623174	0.606324590800662	1.74202325292228	0.709437506158684	1.0065084290972	4.28199358277183	1.44616480202637	5.95466133759694	0.76245863805153	0.132890942085073	1.0443662367685	0.384777456146384	1.28366865924021	0.353841261248596	0.407264849632008	0.985556945730978	4.41005398264527	9.39190352323245	1.1751695999716	0.443363539771992	1.15599089387161	0.614232602651054	2.45983773369441	0.286558034367339	1.00485151643772	1.43628133095115	0.359064943761554	2.92684012796658	1.96147740901755	1.57692950920354	0.919287778523621	1.93525512633423	2.67866453271123
ACTL9	0.685394788845464	0.543156250952359	0.651430807535368	0.394856898537014	0.803079016054392	0.681798613099362	0.392761368636249	0.406160093727731	1.0027211284597	0.522639353008532	0.613863736877431	0.803651332422623	0.367086312255766	1.09416396577278	0.430718011781579	0.255620098403078	0.250550003806763	0.52508383189126	0.27845009703646	0.681183351708351	0.413966481329443	0.269630924837122	1.15562075873889	0.257023746135758	0.692170062548709	0.236013372283654	0.660427622098748	0.548627176704712	0.65007608653457	0.621392940725387	0.662351872671128	0.388298753212728	0.433690435751217	0.242882284602611	1.05188468628582	0.406870940829095	0.497536677955665	0.259744553805475	0.232983112451724	0.354482707472501	0.99615217085662	0.673417843242902	0.257678783335112	0.314986343248464	0.605258836472171	1.09923743784609	0.68270604857074	0.260899141792254	0.968334897305402
ACTN1	1.21379815556153	1.15213512760329	1.1373012887962	0.894422045637074	1.03735744714399	0.939676362109812	1.04788880030389	1.02997534510414	0.980088224952464	0.85320877430938	1.00097862919785	1.23528400061777	0.773749213422238	1.07262137467851	0.815681378474277	0.868759293587911	0.905097936451967	1.01118400829571	1.10317579389269	1.18239104401876	0.960890001643284	1.40818772389665	0.972165519396713	0.948704716814307	0.911134205579793	1.11778698795487	1.0167499384617	0.869984746605613	0.838581205681951	0.973472099315447	0.884627054287925	1.0238928395632	0.875253814646297	1.04244584045992	1.05551894563401	0.959558101737196	0.965594263944058	1.02188638787748	0.758777106289598	1.12894146194004	1.44869962967785	0.809627804067687	1.07156172537539	0.986097249872888	0.866253007002332	1.07631009165649	0.585482338161974	0.856224364254378	1.0786218834225
ACTN2	0.382928630376077	0.534968670957138	0.431185155904376	0.526823781380829	0.455236654215158	0.600033077663524	0.402016908359663	0.190999692215991	0.422821358663184	0.451572863038043	2.97822911709287	1.97710157268545	3.96906629580641	0.475143876898337	1.08069758888177	0.534805491477838	3.3625278872819	0.581340097578801	0.745768889316242	1.42766502663563	0.505646730212887	0.604222084316782	1.57354307648308	3.47927667251912	4.69921386394727	0.332893365917084	1.25249320324509	0.474875265974806	0.861386146618085	0.727406080912979	0.950258148468145	2.17797973663959	0.753481235117251	3.47927667251912	0.703912318863026	0.5679202733852	0.461191235946196	2.63389831457151	0.303811498361292	5.18757703420908	0.977909449395303	2.49121362208908	0.257678783335112	3.83781579780012	2.93981159730885	1.05008943419728	0.369239702035781	0.569893113644151	2.59628933725499
ACTN3	0.89310550580634	0.690535853316712	1.24299975367917	0.963818185391532	0.864654339292852	0.832574244582453	0.884955985329973	0.868356237202874	1.24826589813557	1.05878803912473	0.720617492801654	0.627494860748341	0.432279899200356	1.09416396577278	0.516614249693977	0.56329089118006	0.87580352303468	0.560612822508076	0.992361032388716	0.804820099062394	1.15158644251917	1.04187245859465	1.10808328531641	0.724327052239852	3.21727031275269	0.520725137843801	0.572367015985114	0.509384163921676	0.741882069739796	0.621392940725387	0.452550931129431	0.254553753291237	0.593015209874436	0.84332640013884	0.703912318863026	0.611491906166036	0.644421758437552	0.87331935381989	0.598233260959149	1.25508610837309	1.21564338261468	1.00234470156506	1.43092531373078	1.2940267050581	0.348841502773211	0.560917376829647	0.511610642683664	0.488817347316187	0.434605684410483
ACTN4	1.1477533364033	1.00477552873302	0.750254294901767	1.01823885549051	1.15636251399511	1.0017920735152	0.770610181570685	0.949886054055649	0.813388708457322	0.84710443179657	1.71273440610106	0.612351855092743	0.919051293198901	0.727707412248082	0.862013563297643	0.865041205713388	0.788922845509068	0.880885928327149	1.07404796849134	1.33082336586753	0.838981291133087	1.23884241397033	0.444825255333372	0.849298694589503	1.3538914168365	1.56532831748301	1.45447387467344	0.849765446898503	1.02176618533002	1.02831124106841	1.17211684125654	0.912324221880308	1.31735765404828	1.25754782568049	0.889254616187235	0.607941781744799	1.22045775281079	1.48624878364056	0.636179633772804	0.732319160434317	1.52149159101749	1.12656025777243	0.90576457107185	0.826735650035244	0.423475670435638	1.06363311943468	0.817153029041782	0.894079141243386	0.737638459612734
ACTR10	1.0276203973955	1.09959983562146	1.02310370468942	1.01348221773066	1.06433205505501	0.979254055537556	1.07979906374529	0.981338775510361	1.0548432262929	1.03671509994848	0.773639758417848	0.536816667470531	1.19999533133422	1.00986829520698	1.15024162383756	1.58339481229246	0.843612908511233	1.14370400215917	1.10230481060571	1.02692636428617	1.22835543575512	1.51646676244468	0.57441182151002	0.956407858615368	1.09746465453314	1.55221009638086	0.650341944095532	1.28703250589306	0.932915511538581	1.07424033321752	0.335251442353898	1.12876070848138	1.40520966138463	0.614841038979795	1.38156506579028	1.1786179674478	1.52011981649388	0.838524249355621	0.956552810721986	0.853714693123784	0.8349407841498	0.951190390694975	1.13359530450271	1.15562075873889	0.873372289507442	0.887667492768877	0.852205512215007	1.0072703278498	0.779582807567363
ACTR1A	0.920287210927912	0.785431208989168	0.94336632316586	1.18099334629361	0.788260014128142	0.953631280576581	0.714478534243344	0.722305052478899	0.818366723774948	0.902618742969812	1.31517300668704	0.908787628601595	0.891677340818967	0.979657357215025	1.42397057821384	0.930607341403471	0.825083379256944	1.00406478597133	1.46613700627836	0.904224696518522	1.23566907955999	1.67997285005161	0.962969922234913	0.972947934643871	1.13284691115299	1.08926995629665	1.22055366821872	1.40702425119472	0.89748332064891	1.10251882390583	0.952962737608615	0.812972900746533	1.05840832556919	1.13050113433218	0.945807732085262	0.720493781601573	0.715431370174021	0.956407858615368	0.98522541241905	1.3591687850584	0.957840540838766	1.13323400251691	0.972240285056305	1.06766716477568	1.24441429756175	1.17472970862088	1.06959616916453	0.887001137733186	1.04023495909665
ACTR1B	1.38577980774525	1.42493170150861	0.823373016801122	1.10626725654707	1.41481254121053	1.34344082053967	0.875679884993462	1.0099239323666	1.12580807910375	1.2307382745762	1.02212412480231	1.12344381965171	0.962937662038806	1.25960692542568	0.943094283914018	1.02895420359437	0.963818185391532	0.853424808239661	1.03355900183545	1.2618747898526	0.932662646344262	1.18953028784505	0.70353526326443	0.962066229111655	0.799279574044732	0.998014348222113	1.08033806106229	1.15692401011613	0.920235353871394	1.14722029947935	0.87157495058769	0.918684358632073	0.953031913978375	0.722060219921685	1.1826177577433	0.90335442002531	0.807795995898296	1.18149053024554	1.06655758398971	1.31589240170381	1.24566193964061	0.896894426205543	1.18989596753729	1.37167824812525	0.729892050510151	1.01955382800722	0.79239312147878	0.821446278762575	0.836937533537235
ACTR2	0.458661887284678	0.526416049332927	0.620601286152698	0.75523403257601	0.552262189826954	0.534623516553683	0.937639809042181	0.744204941232592	0.550192388928907	0.601647564878795	0.717158504862773	1.62137642963584	1.36546298102856	0.574261489060295	1.26731986117971	1.59101261972568	1.431470328068	0.995183602838169	1.56116676174527	0.822969524683482	0.972335076361355	1.90086173302602	0.500476636736715	1.10586680465905	0.911713596774769	1.60861373711884	1.15490264083596	0.645652855462745	1.23261984197002	0.761711715683855	1.12813200694485	1.06938787926116	0.927995722491244	1.36704445700014	0.709140656455306	1.15888139984236	1.24943794226663	1.04738166656627	1.02191962569	0.923806688742838	0.698472273469032	0.941375109749644	0.828603945535647	0.971521057135454	1.34559712267397	0.239472752622431	1.68615429096539	1.08121533998727	1.14542781234817
ACTR3	0.520205970902973	0.591348889753579	0.52114390850526	0.728677977643256	0.534919880688607	0.577137077427105	0.6894773188515	0.626597126740029	0.527220010296563	0.461126518396305	1.02757118134628	1.14700326845964	0.942257283947807	0.604582892096101	1.49028909293383	0.919453464970061	1.44679428062898	0.851075887058894	1.6815873925783	0.912843075998177	1.0065084290972	1.48513692821677	0.812150349884953	1.12344381965171	1.30478429815779	1.17642648072244	0.792843455206957	0.629351396572958	0.851262951595836	0.89514467339598	0.750919357644277	0.981065849496168	1.17317960825036	1.15449601458924	1.16349355649404	1.04001000012061	1.20929266515555	1.8828954740156	0.86427476348823	0.801877363582705	0.856363296471164	0.835844836750043	0.743183969696567	0.990047125383302	1.43260260006053	1.24136960444102	1.48202916533915	1.02666011100367	1.0285907461672
ACTR3B	1.28878821082195	1.73076291921958	0.948085409206703	1.01823885549051	1.34899139062956	1.54503275272988	1.04441959388953	1.0099239323666	1.19237528492729	1.39679638814349	0.952145447968886	0.795395728973193	1.15155392695986	1.05356686320336	0.95718081982008	0.920298431684516	1.36230758372349	0.846842536713875	1.0161938295225	2.212190382178	0.862137672912887	1.80725770326061	1.07827651948158	1.59657825635916	1.86949758624056	0.859905716422721	0.882885270488153	1.18078363571395	0.536495534521432	0.966767119611258	0.942593080456959	0.806999297627014	0.753481235117251	0.917804110000206	1.21195238776562	0.948391107908732	1.15714680803154	1.51615856622237	1.23261984197002	1.34501102535139	1.32121290299988	0.896894426205543	0.690026138285943	1.19709247465799	0.749374403599895	0.980367862513063	1.34477955852628	2.19442460901457	1.15513155600196
ACTR3BP2	1.1477533364033	1.35732909464775	0.870173220544703	0.985475955177735	1.10856839802642	1.25037942814338	1.19240880619574	1.21657200557705	1.06720004459487	1.15671525015799	0.989216063516967	1.28138603348758	0.992489150899834	0.775796481943818	1.37750717113519	0.902727476551449	1.48815621068877	0.728864915062182	0.917009397788751	1.86641020359795	0.601206276970407	1.18953028784505	1.01946286096787	1.32879404431542	1.39055247117664	1.18743629786426	1.0167499384617	1.10795797798347	0.588822337167998	0.950056296712218	0.407264849632008	0.582198180625612	0.875253814646297	0.987396551479039	0.988147474610562	1.0693109584373	1.03668978622074	1.17346569002333	1.06655758398971	1.62125820386978	0.969063203984727	0.982760420598218	0.808990719982848	0.906948956852644	0.66451730909922	1.08265884358568	1.56258941389	1.18493029845874	0.596458834597011
ACTR3C	1.11493371189263	1.0580780885369	1.12884171546662	1.49571262696904	0.998945799964003	1.20453144274521	1.07979906374529	1.08042753053882	0.934349491688002	0.864618108107458	0.676079418051581	1.75003407093182	0.73150227144775	0.705471037162863	1.08069758888177	0.799872576469367	1.72469687311064	0.702323700441901	0.860307705706952	1.50696600683191	0.654450920121661	1.05508049696476	1.56392120693992	1.51093102710298	1.43983833052929	1.04271677664871	1.52332264101357	1.03666447249301	0.605077024102242	0.887926018694905	1.24639462931153	1.02774157834258	0.968881486997551	1.30772670574481	1.13531957491798	1.14708659426607	0.867804903730426	0.996005649194159	0.927995722491244	1.98538702030917	0.80468001548574	0.657836909912938	0.580651002808481	0.428922477254374	1.05460723326121	1.41437014387136	1.60715330424068	1.75157248330021	0.846309214784263
ACTR5	0.94243545247515	1.09959983562146	0.841994680079043	0.642374700930359	1.14321713506647	1.07300207009541	0.924415604913641	0.971708430356505	0.802179025756368	0.90975402708229	0.963763674726341	1.12344381965171	0.906236564643626	1.00986829520698	1.0421650840805	1.35230444124732	1.36230758372349	0.936818374974154	0.998091642875376	1.20036157324544	1.09698223761737	1.03482864860941	0.639157811533398	0.785216729201251	1.46833333537559	1.14115845754572	1.1457649007568	0.775450026104789	1.40315042506359	0.613549064480944	0.979581595080656	0.607161932730845	0.712933249299646	1.01345136319309	0.951279549906262	0.923994774900589	1.20286195258003	1.07115379027365	1.23261984197002	0.998765466646619	1.17874753067352	0.714722054135875	1.08543392466488	1.01137232590458	0.88110658356783	0.969982743706761	1.24194518208955	0.585146079245968	0.509118541318054
ACTR6	0.94243545247515	1.17567940711124	0.952161840538483	0.889591729155932	1.02900199047894	1.20453144274521	0.969636359504156	1.05272637887079	0.89470219961739	1.05878803912473	0.670084943310011	1.134287559275	1.34524228765192	0.705471037162863	0.923901438421939	1.59962915301156	0.963818185391532	1.41398141006514	1.22236837956977	1.38241749222585	1.0065084290972	1.32520532693573	0.901985973096788	1.74617026751672	0.89180928526914	1.37673046628842	0.761828735216481	1.22746191265831	1.01130981107461	0.996497985531201	1.34524228765192	1.09325633625884	1.60330323198451	0.735795000298269	0.960460866421365	1.43246747379643	2.26159029203805	0.781897706108189	1.33961049640628	0.711251756200346	0.856363296471164	0.849956097188537	1.01671035086169	1.19294765910533	1.36395582748424	1.35952736994273	0.862188421287467	1.44840251846567	1.22970501054469
ACTR8	1.09242908487085	1.03379292450192	1.10837613349393	1.03720377643727	1.02900199047894	1.18604084808462	1.27992382615841	1.15895041985706	1.1216699912821	1.15280793057794	1.11360997811249	0.531031328608169	1.73270254980883	0.979657357215025	0.900749862689532	0.916788855156167	1.33349187989793	1.31771859971961	0.986813358850514	1.15190785490963	0.932662646344262	1.2149302007148	0.763782321656234	1.19353712152291	1.27254231412151	1.42420622421563	1.12744462730883	1.45701903139948	1.08546645159008	1.37027222428059	1.1045767913711	1.06393809249677	1.0233805490238	1.1927560558966	0.878866535745011	1.11990869945435	1.17854312731639	1.18597142472071	1.56151025362396	0.698155917918567	1.27043140299863	0.889076392667936	0.97116104040286	1.33732855267467	0.993921133349117	0.330062409966808	0.947906750370982	0.968964123827749	0.938630413800633
ACTRT1	0.189362699116841	0.226326491916685	0.452739983884982	0.257346443580073	0.207677409059487	0.195095524809453	0.18590903473947	0.227420112353679	0.265512378973294	0.300174498038755	0.20855124466347	0.603681762785434	0.226373922173047	0.333647795264586	0.193797335466501	0.219410472451439	0.250550003806763	0.220220390497042	0.224127430668375	0.267307211472647	0.257330133934194	0.200648033645401	1.59849428164256	0.213434997950258	0.232983112451724	0.236013372283654	0.218416981758889	0.208750303291047	0.207413042787223	0.353841261248596	0.452550931129431	0.280557901022964	0.229740392341548	0.242882284602611	0.538294498930645	0.200496267388374	0.419836321040696	0.231978558427615	0.17800197018054	0.286558034367339	0.187885609282766	0.614434720116733	0.229391875395796	0.290853307885434	0.306281460136752	0.520659454041739	0.173264851195559	0.260899141792254	0.309803273725264
ACTRT2	0.729023254671912	0.487513569508195	0.59994653041777	0.674843017998508	0.941390288810758	0.327750011671691	0.536088944130614	0.608506086617652	0.456766194467677	0.376388788479947	0.682633270411145	0.656955582173411	0.534681704544641	0.386938564542057	0.345065038193241	0.648580034031467	0.331433568560049	0.220220390497042	0.419894054422415	0.226278702272837	0.675798818766109	0.738570320117737	1.06740210431061	0.284675445224714	0.503431384313512	0.456366182551528	0.689169768867518	0.61960716581422	0.588822337167998	0.628359596850807	1.16891749770252	0.335504223255287	0.24573089122942	1.64448043730219	0.477702377913404	0.820823139958537	0.748573418927991	0.506188580622058	0.427116005851432	0.340242830542273	0.348673306465971	0.657836909912938	0.506188580622058	0.503612094486809	0.348841502773211	1.83367291215597	0.406440564028387	0.545987795401544	0.883236600119418
ACVR1	0.933049325158585	0.979799063546111	0.961575238124763	1.09730181538186	0.960052814078326	1.05255404532353	1.09761698305634	0.991041444651095	1.27839530845219	0.87619941308852	0.824300109595426	1.27652013733181	0.895440068815193	1.09416396577278	1.43591417215423	1.02277049347905	1.52523031964117	1.13375217646713	1.04882364819967	1.45091850005912	0.783504360308761	0.877238516716188	0.89088617032941	0.972947934643871	1.69120100031509	1.17034823354011	0.611790467098434	0.705471037162863	1.01130981107461	1.29606841819063	0.248439733584337	1.38826007862271	1.06992879137497	0.742507981490075	1.13531957491798	0.873978519164515	0.779881462043055	1.5198607309187	0.822003348618374	0.974940803698846	0.866339081396147	1.11966453213895	1.17872921342229	0.783011018972459	1.204084985121	0.631583675482016	1.31018624806726	1.50885994156771	1.00970834945752
ACVR1B	1.00324534349815	0.979799063546111	0.73958209591059	0.647335604178681	0.941390288810758	0.959140858373537	0.525041761815337	0.9219108166549	0.502836886170985	0.761375113393368	0.776757311597546	1.29814077093323	0.690895551247484	0.828803885287617	0.910563771101967	0.546429191918981	0.798267636229958	0.494902787379019	0.768852233382714	0.721070088659406	0.920298431684516	0.808947185399831	1.03367276103359	0.785216729201251	0.880588880614264	0.78097338738649	1.50235800357269	0.869005273118578	1.14569451877614	0.494166591321901	1.36734479852208	0.620483715549239	0.948795533717041	0.97577267433374	0.643384478921083	0.537080895638268	0.792951791890981	0.816652987360602	0.714272125526262	0.8920472937941	0.923837474701811	0.986136645056481	1.38343249996739	0.670793268638545	0.95845210544312	1.03815584507493	1.18420037561044	0.472853291643864	0.683014691231539
ACVR1C	2.8532387432001	1.59110567432297	2.6285801093736	3.28624347210053	2.72289627399869	1.90869775033268	1.91810680772918	1.38016985326376	2.97822911709287	3.70208391596548	0.634106317826487	1.00994685161587	0.597817577757695	0.878430385237354	1.1322035478092	0.436564683757282	1.25624676276268	0.698900452707688	0.526586640908629	0.422848414990711	0.235309196088581	0.571864007848155	0.790803373049197	3.27329869400379	2.5358261418441	1.83322268844742	0.669590730861126	0.348295721424569	1.13227975990834	1.97143652644753	0.487164857960952	1.11380779506993	1.61354876634462	0.775450026104789	1.8081436558847	0.626468548612892	0.531154958595071	1.08057336996056	1.20179324512857	0.783078618080377	1.98008793610858	2.26031468741328	0.359064943761554	0.795849711850732	1.94860836805192	1.3117209508877	0.92422551955629	1.14664310777042	2.00298059391238
ACVR2A	1.39070453124224	1.77674015307019	1.39154044056357	1.48661726694484	1.35457214322865	1.74617026751672	1.49200995146494	1.45186749671423	1.40647608536501	1.46935747275383	1.14559224996582	1.49148434622142	0.766551942921409	1.13582448398984	1.62717469998862	1.71206081532692	1.02749901315205	0.756922635371069	1.30764048144362	0.782656339518024	0.569316929097055	0.992445002659646	0.368806779408614	1.02730009678239	1.25135522406681	1.20418385563119	1.1922313077523	0.564345566000653	0.551918074423122	0.848302104738168	0.200648033645401	1.69927544007424	1.22497145416895	0.64188769445779	0.893374237631122	0.962521776923299	0.795818147726195	1.60671128703066	1.03424539256514	1.16981586431844	1.33714747836404	1.06049092673098	0.884646303779509	0.971521057135454	1.33506418666291	1.15162347629946	1.65347729576525	0.951905243639183	1.04023495909665
ACVR2B	0.945596810456124	1.05308417376309	1.43009520739843	0.989766610526747	1.14679373562385	0.922741681056773	1.12781559760721	1.28400136448176	1.07977239484578	1.08229341440731	1.02956285475602	1.00721534845024	1.36490256251537	0.783212082507445	0.597108123117266	0.879140171023189	1.00127229485465	1.59280694759978	0.857478967841589	1.15559039010927	1.31554015849641	0.650007251383988	0.75902862831312	0.805264278738536	0.859787828868383	0.746250979507894	1.16431762450915	0.973680369376662	1.52234027527769	1.08401060815092	1.49272950399389	1.44244044633815	0.772925214007375	0.962638971313437	0.787458654626425	1.23273059205609	1.85496233956469	0.662727759373051	1.33961049640628	0.949434106418068	1.78660240736128	1.26601488725295	1.51030165374927	1.01552360890134	0.638601625193368	0.228643144607115	0.972744474127804	1.18070640467849	0.998210817619009
ACVRL1	1.20177741208649	1.24309840222283	1.01392123504207	1.64265552909115	1.2759307730112	1.40640794176522	0.964790310697168	0.949886054055649	1.56814599548807	1.76332992811608	0.971521057135454	0.932585488552819	0.942257283947807	1.36685489420645	1.06224351467591	1.19713300943297	0.684133653820012	0.902967847632983	1.16888155283307	0.723404136023886	0.755499828429909	1.74082011551128	0.49421916810723	1.22774760253662	0.475738169938538	1.3411965951003	0.857709894411492	1.27279140771247	0.612801511334181	1.04625018185467	0.751533329624058	1.59228962563758	1.09122298043708	0.981695570154594	1.91017370241521	0.782104045365166	0.222140168526675	0.825218431818867	0.680677000178123	1.49345019126296	1.23463532421395	0.240597746586436	1.01671035086169	0.96696162416831	0.839413274858644	0.887667492768877	1.09314715627742	1.17504304024138	1.37362267101374
ACY1	1.21379815556153	1.40702425119472	0.860532785299339	1.23817111991285	1.05572821520094	1.69488295682883	0.760569421645574	0.759470483567973	0.875783746990796	1.14013383754802	1.33115474838115	2.18867230000442	1.09850750398927	0.822969524683482	1.09000997920549	1.01002010076106	1.22963479430102	1.47000822199885	0.641096417656155	1.69694482415307	1.28032536214628	0.53301478990417	2.03550868904762	0.875266872071885	0.718394745155471	0.818455514389813	1.32975650183133	1.63473280213175	1.44080489476384	1.40019533583591	1.01883110250019	1.08123330440121	1.80771697152759	1.6513717345038	1.10205574509481	1.41905681599693	1.3873317549012	0.947590799407446	1.1067611484817	0.675036093549805	0.905097936451967	0.276972661479463	0.997942284864176	1.69403874705015	1.35379380162863	0.807501566100779	1.11172361875764	1.05325994433073	1.54846402159736
ACY3	0.337585510869968	1.72842560663785	1.00996977086514	1.3870504034187	1.49345019126296	1.92163624682918	0.6894773188515	0.820768043720184	0.674537943743016	1.28453101593071	1.88165599869792	0.803651332422623	0.525615421967161	2.48835113026712	0.584232917115759	0.633012443642731	0.482440512526824	0.532693854463628	0.544512467553991	0.33354020256066	0.413966481329443	0.685529095100362	1.13953491070996	2.06389723544737	0.857682699879486	0.332893365917084	0.50339591143048	0.720881134086134	0.321908720039362	2.22189242643753	0.53235541659253	2.34158734514374	1.25329542964742	1.01796275970703	0.281099524308659	0.260899141792254	0.531154958595071	0.759111914049825	0.478107948837294	1.16313798314812	0.34106196450369	0.580100680938637	0.846766824073758	0.401036124200796	1.65215444184288	0.727288275675182	0.79239312147878	0.752659311330275	1.36625253223296
ACYP1	0.851925380166243	0.969942572649151	1.00094479003164	0.826939321187292	1.03735744714399	0.896869183701538	1.19240880619574	1.124636930897	0.952847414187221	0.950591369239737	0.836807731721689	0.960201949116842	1.18833731799611	0.957251786578355	1.13685419059261	1.52697858105618	1.00324534349815	1.30459323024938	1.28149883590401	0.925634706977399	0.987804974965521	0.972047542636253	0.859565709830542	1.47822890018608	0.786905903794283	1.04271677664871	0.882885270488153	1.21317906093063	1.19801597236679	0.881378545398145	1.31606166157397	1.20536243153731	0.999196689663809	1.16981586431844	0.827454606286326	2.02031995051694	1.05849323500677	0.662727759373051	1.24006744354599	0.845591335279497	1.14828266401608	1.75157248330021	1.27024352192418	0.817529840965028	0.835461866079089	0.969982743706761	0.812535598099898	1.69488295682883	0.769242033808305
ACYP2	1.43234605617031	1.4680630318155	1.24781114956476	1.36896921771964	1.3518463551902	1.49200995146494	1.30301124189609	1.08540139773969	1.28945293286975	1.35326419491577	0.764266372751468	1.00994685161587	1.19345468639118	0.827348290324396	0.824923282617267	0.987160912854619	1.28539403271567	0.698900452707688	0.718071086855422	1.08785901474344	0.838981291133087	2.12700301941145	0.300613149563344	1.12692438865264	0.735174930173421	1.43811077785287	0.995512423331964	1.07440190138953	0.80960076135751	1.31973855769308	1.32971928298548	1.09325633625884	0.875253814646297	1.21861974665096	1.01207810652532	1.50857708723827	1.13998214412866	1.31444710173319	1.20653315325805	0.969466315140448	0.952544761837086	1.20863563747721	0.940395238237589	0.88881163165867	1.38131644579762	0.945363376147204	1.2374243196223	1.19443124176616	0.947429952920412
ADA	0.800634754404901	0.758560962961145	0.579301880627766	0.728677977643256	0.576211754887755	0.660467814368663	0.4936621583721	0.339908568163053	0.736905576274343	0.677589662017683	1.40444648498737	2.02031995051694	0.682023080437782	0.717003178623521	1.54503275272988	0.902727476551449	2.05140064802967	1.55905236797469	0.733127692680552	0.760467175678497	0.798155404291271	1.13165899961329	0.458991663685686	1.21653578733533	1.3142264182649	0.869647103848239	0.81690144127484	0.775450026104789	0.834973319774649	0.683914101876371	0.208718737421335	0.951655272580972	1.59288857235936	1.46975943927614	0.827454606286326	0.557946672202573	1.68069968040778	1.477720191097	0.767592133857498	1.31589240170381	1.20023170590238	0.880135901570007	0.506188580622058	1.10280046678029	1.13644810551384	1.76720683160657	1.42717341576875	1.18493029845874	0.866502759560802
ADAD1	0.432333771225065	0.262673392648735	0.421553031193205	0.295265605286327	0.455236654215158	0.290950325737034	0.422508408923189	0.308743944241171	0.265512378973294	0.412378942077524	0.298144136936646	0.6894773188515	0.380179925218028	0.256310496749396	0.277919519918682	0.415280145351174	0.288441895123935	0.325716284914288	0.27845009703646	0.33354020256066	0.48223544995506	0.407805772730406	1.17305332213564	0.290833253650633	0.743878969067349	0.332893365917084	0.453888734755961	0.304754784956998	0.34891879176545	0.275947919137339	0.612420066471847	0.280557901022964	0.318155462994426	0.374938208457754	0.244513401957009	0.317883866885328	0.612038645847142	0.370973215399722	0.232983112451724	0.500427103553774	0.278796131282286	1.28945293286975	0.359064943761554	0.272553600505184	0.910641283702502	0.760920856715637	0.256566254084421	0.363398400621177	0.235078613922618
ADAD2	1.61391974385021	1.70491392024299	0.841994680079043	1.58294492737628	0.726057136165175	1.48903621787313	1.7684599788656	1.22499633938819	2.11970103389086	0.919648993680019	1.03766985998033	1.16844340534583	0.760975120262526	1.7273893223036	1.58850780814989	1.66469385087597	0.776024446788596	0.6254597561308	1.0548432262929	0.874072752253125	0.522514474296121	1.53150051556004	1.76468816586551	1.37754921478894	0.793190395043299	1.03642408665756	0.99761829702698	1.95307691169769	0.780588151225705	1.58339481229246	2.17484492736983	1.18607858332336	1.01508929385324	1.0766882203724	2.47412050870453	1.05523051990304	0.983497297327857	0.323415277879224	0.37569718855934	1.67997285005161	1.53420885157593	1.30127701230201	2.02907448904423	1.2099081752712	0.866253007002332	0.269394695694778	1.90237486439819	0.821446278762575	1.75836027570973
ADAL	0.955233825639304	1.01549199084994	1.01842311132763	1.009373797134	0.975520899609741	1.03142028392254	1.07178831837995	1.24618319435406	0.934349491688002	0.777527958652296	0.970779555084453	1.05540371468638	1.2135757918022	0.975433213775707	0.803272767092419	2.45160219954198	1.25107947137638	1.40577548475254	1.04882364819967	1.35777854715912	0.887667492768877	1.07482802012496	0.522973423346576	1.07690129537601	0.698990182713724	1.4391099422632	1.57434291506285	1.4161260426402	1.85648905502134	1.05496210291417	1.41251073144423	1.08123330440121	0.648989978903105	1.75475948454079	0.924989749776081	1.21340453555108	1.36659510740762	0.685484439428987	1.57107812617508	0.717041362311692	0.990870472548714	0.958104591167528	1.01062141306829	0.8318328417934	1.26101747558016	0.807501566100779	1.20351674731398	0.858855783988031	1.04559825800369
ADAM10	0.882680205679584	0.818219438076042	0.793661798819594	0.91148784725709	0.717119233931395	1.01195624546665	0.995653857187985	0.778445110893182	0.983726148555609	0.749484072958581	1.19460128428656	1.12884171546662	0.942257283947807	0.844161289996048	1.18307321591645	0.916788855156167	1.21911033497215	0.884556334159791	1.46466504019957	0.921814646588869	0.714424490272347	1.18367096553881	0.999749274644322	0.805264278738536	0.712087769603634	1.1826177577433	0.831497090320161	0.803048892867757	0.875132048462015	1.37668442400072	0.698716169214088	0.825729706608739	1.81166216234428	0.866984955854088	0.978651636191614	1.59623136783152	1.15394161726922	1.24428904915375	1.03424539256514	0.693842675918082	0.895455634840222	0.561416569674277	0.884646303779509	1.01137232590458	0.990938271878134	0.502356135689452	1.09314715627742	1.18493029845874	0.808117301148691
ADAM11	1.39546973601135	1.41051794933049	1.49952837200261	1.31546514723778	1.52415961704007	0.800674228161285	1.59657825635916	1.57056530635405	1.6668336638399	1.10834072920775	1.4495535796829	1.78178915781773	1.08115854245842	0.844161289996048	1.24531631181717	1.01946286096787	0.907570745825596	0.988407892351384	0.826276225638124	0.915238774965998	0.639445902742526	0.762717034273634	0.985799098039971	1.22012593159994	1.3538914168365	0.791200552735286	1.32975650183133	0.751484465223949	1.67233520756621	1.03516739560791	1.28439260252212	0.974216440694621	0.582181360688697	0.937759820919432	1.15051921440245	0.820823139958537	1.22476945341686	0.707710107091098	1.30314969178114	0.719690619373351	1.57611818909794	1.28945293286975	0.712508606844846	0.962660163159326	1.2942335760134	0.60553850271654	1.16292450534181	0.85320877430938	1.03280791057101
ADAM12	0.481666767770268	0.579232162199362	0.391811963735715	0.582722261065044	0.36792402823936	1.06793468812112	0.26446107354975	0.160507144968946	1.40254652762211	0.359508049923771	0.627653783535973	0.531031328608169	0.470659109956181	1.54416567268301	1.46206812016138	0.592185025406618	0.931127830814399	0.474503411110334	1.47133094966822	0.622746587704289	0.940166549995074	1.74082011551128	1.32406160884461	0.713994760243383	0.665582829175281	0.73895537538363	0.875783746990796	0.622782924274829	0.569670257352648	0.525423348579402	0.68512053063887	1.58076829933911	1.21671449182783	0.522273328115538	1.09401283360554	0.380454239012128	0.268615822226582	0.847442218797566	0.608647421074358	1.39454742481466	0.747167877734902	0.308863534437286	1.42738865367834	1.01650246553747	1.0161938295225	0.6451434603985	0.827322174555022	1.02609219281231	0.556665584659809
ADAM15	0.862691065009325	1.13739554950384	0.431185155904376	1.14527809878049	1.08189355387621	0.768739162737241	0.569893113644151	0.840861635757451	0.696493649379623	0.749484072958581	0.874726315040145	1.75003407093182	1.15834187355789	1.53533393334445	2.41681345914478	0.799872576469367	1.39387468160062	0.618931614679371	1.1666504787004	1.06831052974349	1.03760678066413	0.992445002659646	1.74320124574779	1.6311059966773	1.14956282537889	0.708661947107937	0.523152203735619	0.86549107215601	1.24753846143499	0.842661506403024	0.221620033689953	1.36455063027883	1.34704849175607	1.32365505004476	1.00536720378529	0.668757721354507	1.13839024501423	1.04274174245208	0.427116005851432	1.78147512305274	0.75194651361669	0.473268737359906	0.730481610007891	0.980688539700757	1.55314715166254	1.50332151370009	0.975961550499548	0.537665114858487	0.883236600119418
ADAM17	0.979066151048186	0.905253076391583	0.94336632316586	0.938815314374779	0.751663418259144	0.782346501219274	1.08248128920262	0.903684611527336	0.934349491688002	0.737608266213944	0.798390635381693	1.27293519299989	0.769584646141167	0.907698702366891	1.13685419059261	1.01359481530751	1.06809998628212	0.991041444651095	1.237867692182	1.06018135493441	0.904224696518522	1.31867413127379	0.594795470825281	0.751434158895704	1.36605352251129	0.839144373679894	0.896328756769913	0.928391654003009	0.99481108782557	0.966335836023215	1.06139572118289	0.992187689420459	1.14565341549853	0.959197153486694	0.991923756469886	0.964721971400209	1.16522122506227	1.59611737921911	1.11212204831718	0.72445075865336	1.4456874677657	0.953289981191652	0.962066229111655	0.968021141772539	1.11854211905337	1.53713541667324	1.05630864217711	1.56408911654372	1.15513155600196
ADAM18	0.227701041216655	0.226326491916685	0.193837896586829	0.166349748229583	0.207677409059487	0.195095524809453	0.222308088454571	0.190999692215991	0.207308138781532	0.193515742415433	0.20855124466347	0.779609403061163	0.353381912022601	0.182748917886974	0.193797335466501	0.255620098403078	0.193345271983431	0.220220390497042	0.224127430668375	0.226278702272837	0.235309196088581	0.200648033645401	1.32406160884461	0.213434997950258	0.256887811934135	0.236013372283654	0.257705206335115	0.208750303291047	0.207413042787223	0.314772298385626	0.662351872671128	0.223290211442277	0.393947509751336	0.762056567186702	0.193431568917979	0.238186626578959	0.419836321040696	0.259744553805475	0.232983112451724	0.230951395340731	0.187885609282766	0.353548572711108	0.229391875395796	0.203233015269769	0.423475670435638	0.760920856715637	0.230014006488882	0.221860933515375	0.235078613922618
ADAM19	0.371161615802345	0.476920171824141	0.38750233618472	0.374630935472689	0.384740792872668	0.442315572894642	0.358175582870299	0.335072901793364	0.479376875721305	0.363228216404241	0.97868577412872	0.531031328608169	0.549395832019655	1.17388369829381	0.809544662430816	0.513794934632253	0.688203093268146	0.725494342133727	0.888468120518354	0.53424721615957	1.08864098214654	1.84291706928186	0.996044689132438	0.835265956708211	0.395085141102377	0.621223843135144	0.987873893033236	0.615582468753747	0.412728779337898	0.573703762326587	0.677589662017683	0.64591160259596	0.707573942633071	1.13826110809397	0.897071431547542	0.348216468158212	1.37027222428059	0.880215623525278	0.564572460232423	1.16658855605379	0.960716309379128	0.50918108326155	0.506188580622058	0.476308091821688	0.631238865064707	0.946109482756344	0.894931641363846	0.94135993068853	1.50642383964809
ADAM2	0.189362699116841	0.169630788657243	0.193837896586829	0.166349748229583	0.156882969241494	0.195095524809453	0.18590903473947	0.15189246709902	0.156882969241494	0.139627769288391	0.150376588710475	0.803651332422623	1.62994432713191	0.118539562104379	0.193797335466501	4.5138735814397	0.193345271983431	0.167613539804938	0.171516037330814	0.226278702272837	0.209581546177381	0.139627769288391	1.27568938704254	0.213434997950258	0.207486653515795	0.182677339818016	0.19061816502758	0.138225615048473	0.207413042787223	0.197963755229872	0.612420066471847	0.223290211442277	0.318155462994426	0.216108725142172	0.13557457359775	0.135811826373015	0.315028910939737	0.2040537778555	0.232983112451724	0.19456284186691	0.125343422970848	0.384064022012286	0.229391875395796	0.132126281103266	0.512971447579161	0.837684565507492	0.173264851195559	0.221860933515375	0.235078613922618
ADAM20	0.924156177024928	1.00970834945752	1.31235684831228	1.2010182366154	1.26795418945	1.09848648157403	1.48661726694484	1.59203876078739	1.21300034586186	1.29224146669877	0.714272125526262	1.19046240977671	0.835155037606316	0.923884849541361	1.79846815840808	0.954082957040678	0.431959995562004	1.41398141006514	0.700051200297231	0.833043677321486	0.846991047490568	0.644509107506688	1.44024493558851	1.21653578733533	0.634960253208226	0.584645036584895	1.31895282415786	1.38315705736889	1.39697653294537	0.776079689557778	0.964922659269062	1.20536243153731	0.682355386339393	1.13826110809397	0.660269371807793	0.923994774900589	0.654658873931818	0.457356037230402	0.794150486415479	0.666216119723499	0.709019462243242	0.889076392667936	2.11733094042352	0.92582000139272	0.73982056803389	0.969982743706761	1.08485366481953	0.700858113250047	1.18251570235327
ADAM21	0.562228615066919	0.437432184939915	0.630145485878624	0.642374700930359	0.41918673693933	0.413507427694031	0.884955985329973	0.868356237202874	0.456766194467677	0.666072760949812	0.90347428130018	2.17528532001349	0.337396979051241	1.30257770552991	0.961337443144497	0.656075464193332	0.831302456852569	0.846842536713875	0.576720960253622	0.977725711844892	0.48223544995506	0.400099063006641	1.32406160884461	0.379166161096792	1.87162842275975	0.546238667982324	0.640749015780554	0.556468290669443	1.88773808835907	0.314772298385626	0.612420066471847	0.884996151503089	1.33137126656076	0.598805012104125	1.01687870342659	0.587020071036036	0.792951791890981	0.437004967846312	0.478107948837294	0.259302243171013	0.94336632316586	0.384064022012286	1.20982904495102	0.774114444115822	1.29704283260605	1.05008943419728	0.703355909928231	0.363398400621177	1.12754424725391
ADAM22	0.784361123273813	0.745038931706897	0.948085409206703	0.91148784725709	0.787304486143631	0.620384273233736	0.899695641097808	0.755725120793967	0.754986485652091	1.27279140771247	0.658771741763094	0.379524403858714	1.65092342085261	2.3154228250081	0.596257441476598	1.02525173394811	2.54006380054174	1.22835543575512	0.796389237377306	0.626703736140451	0.740316748672899	0.765548765826152	0.885962239088879	1.02422784402328	1.27729844923534	1.37673046628842	0.539324127368715	0.564345566000653	0.684861550976372	0.389787508648129	0.803298459268683	1.27764503391368	1.00990839512315	0.257502805189446	1.15803142415264	0.937797977294544	0.480091865463022	0.510449510095703	1.08042753053882	1.59736331958276	0.56971319219498	1.88119098285907	1.54952414532529	1.22204097654168	1.69855254403883	0.861982148098526	0.626380754460893	0.764994068419261	0.399784023945345
ADAM23	0.415973252917943	0.42430545589381	0.808514158516982	0.843196235274023	0.5112087742955	0.719636472815275	0.951272295256096	0.66789749362943	0.465744152704577	0.585199802527417	0.826877215593281	0.351982092697962	0.627033942319232	1.83950399410125	0.919319293284627	0.376051938722342	0.560612822508076	0.474503411110334	0.810329962993586	0.53424721615957	0.562197823429063	0.863218224952019	0.993585947750408	1.10120493315903	0.435525955542127	0.743283936035945	0.799775005406312	0.669549971259458	0.536495534521432	0.456495394564537	0.330202204198945	1.41141379746499	1.09809529388435	0.266801129453264	1.54663357164482	0.688027946380856	0.298575561951232	0.231978558427615	0.845813602394834	1.10059961031545	0.623367575357494	2.2145479032418	1.14321713506647	0.985364907274053	0.906881203171748	0.288186592425228	0.776375345681903	0.842740255323435	1.33743730556388
ADAM28	1.16410218034853	1.25801289335939	1.16442242601251	1.08791195427796	0.798213235810954	0.918684358632073	1.29759827195756	1.11633581635111	0.898796006583493	0.864618108107458	1.38303536738661	0.993073988122117	1.01698436554148	0.995494123230746	1.20478838361326	1.01946286096787	0.910523077447138	1.00472880269507	0.902243515248264	0.181465932745493	0.830738900249286	0.727510440235291	0.213191188242121	1.87088742290516	0.734522524203429	0.756858535125652	0.962253178109542	0.932495651165907	0.66812131915107	1.4456874677657	0.232463217090192	1.37717422738703	1.18084201936756	0.673161946201849	0.725335766744323	2.09829918818216	0.228499690759715	1.6694478864867	0.690847000479813	1.30806432206917	1.03470255212699	0.857850690912621	0.685853707365932	0.778229708911265	1.08920391119882	1.21231412519834	1.94891720473127	1.17808330127296	1.18251570235327
ADAM29	0.276724569268431	0.262673392648735	0.441818719618417	0.325006573155288	0.264939057875898	0.269211666120637	0.558686440157542	0.536279703203292	0.291464214215824	0.288372418297248	0.542017060142957	0.735560282018529	0.312544243395079	0.220433551282091	0.238963584871757	0.305054346557871	0.363883389301526	0.386511742961016	0.27845009703646	0.33354020256066	0.451159159709244	0.291532005379946	1.15562075873889	0.320991718041214	0.280515126897182	0.332893365917084	0.274937665933043	0.35506993294371	0.288441895123935	0.255040397371071	0.927787990000828	0.335504223255287	0.318155462994426	0.29187201932542	0.27152560936375	0.279812476942089	0.590150669149063	0.287288643098159	0.289820577570531	0.259302243171013	0.2610055654686	0.596947181108461	0.309458819239786	0.272553600505184	0.562123820002027	0.783727207143316	0.256566254084421	0.472853291643864	0.235078613922618
ADAM30	0.255936753282147	0.262673392648735	0.294872577997018	0.295265605286327	0.243497097793082	0.269211666120637	0.248107689718372	0.249475728991869	0.242319066897361	0.227420112353679	0.248947496281586	0.735560282018529	0.272930834584766	0.24347133362268	0.238963584871757	0.280842801876545	0.288441895123935	0.290950325737034	0.27845009703646	0.33354020256066	0.413966481329443	0.269630924837122	1.21478151295347	0.213434997950258	0.280515126897182	0.283029748389353	0.274937665933043	0.2505901902423	0.252938480347616	0.407141275511728	0.53235541659253	0.669370902524963	0.266595866615307	0.799801588563098	0.292331019109858	0.260899141792254	0.590150669149063	0.287288643098159	0.232983112451724	0.313224802535059	0.242837781904719	0.540361660360875	0.283102812591453	0.272553600505184	0.423475670435638	0.659074553028971	0.230014006488882	0.326983608127661	0.288603039660529
ADAM32	1.90766157510744	1.72842560663785	1.98181298590212	1.86075416806602	1.59671440155743	1.37205888789399	1.62510290933357	1.69001790944182	1.57455716851774	1.52102897562531	0.714272125526262	1.79645148686895	0.634914617821261	0.457863492958571	0.923901438421939	1.4911673548091	3.61752897724491	0.656351187284211	1.19409031496524	1.75461398655975	1.47884891747765	1.22494656894971	0.859565709830542	1.87088742290516	2.47731001511298	0.784122604774428	8.28901750452975	0.392437785104085	0.115957758785426	0.566051231815337	0.196494114407016	1.16636758337384	1.54258789019679	0.775450026104789	1.8310313347051	0.945251478607123	0.248672959754263	2.68125683928461	0.952473556280381	0.530840485399552	1.10122592835498	0.229286079296828	0.48343419293309	3.18333401684598	0.749374403599895	1.13154910401949	0.532292141719799	3.18926443731198	0.883236600119418
ADAM33	2.20295156136905	3.09667736179245	2.5851141769257	2.16888886443829	2.67322971270582	3.12219746864321	2.30913002578435	2.70344617123795	4.22285159777971	2.72737192210144	0.989216063516967	0.567832788072272	0.476385618219783	3.42208186805857	1.8831244287662	0.624956799585852	0.670569742552535	0.510393125699359	0.683559447111678	0.646584799370722	0.904889594472064	1.0277784918278	1.28668027357689	1.15832396284301	0.579190204748926	0.591696097262615	1.1457649007568	1.28366865924021	0.592741540106672	0.915310671515897	0.836735790520941	2.52347013502634	1.57680861927147	0.611012551864322	2.71438080941995	0.809146632546092	0.710054313777376	0.578264753312892	0.894890256347793	1.43240676498337	1.47301714272241	0.680884582191735	2.07401982381204	1.67330838710759	0.851456614739697	1.14338631161039	0.832120064210998	0.897136007906892	1.39352014912643
ADAM5P	0.255936753282147	0.262673392648735	0.294872577997018	0.295265605286327	0.243497097793082	0.269211666120637	0.248107689718372	0.249475728991869	0.242319066897361	0.227420112353679	0.248947496281586	0.656955582173411	0.272930834584766	0.24347133362268	0.238963584871757	0.280842801876545	0.250550003806763	0.290950325737034	0.27845009703646	0.33354020256066	0.413966481329443	0.269630924837122	1.10808328531641	0.213434997950258	0.280515126897182	0.283029748389353	0.274937665933043	0.2505901902423	0.207413042787223	0.255040397371071	0.452550931129431	0.335504223255287	0.229740392341548	0.266801129453264	0.244513401957009	0.260899141792254	0.590150669149063	0.287288643098159	0.232983112451724	0.286558034367339	0.242837781904719	0.62926768662941	0.283102812591453	0.272553600505184	0.306281460136752	0.540225942594595	0.230014006488882	0.326983608127661	0.235078613922618
ADAM6	0.432333771225065	0.381541539976165	0.483955751503899	0.582722261065044	0.731192688317668	0.33294957288233	0.794767472968501	0.804498052063468	0.456766194467677	0.426992651351576	0.658771741763094	1.2278670231808	0.426621731769752	0.689799391865779	0.705913026258222	0.633012443642731	0.391811963735715	0.491390195292419	0.404537011826852	0.690790779034953	0.703355909928231	0.33146485367326	1.37295382680093	0.2961899613297	0.327605898722255	0.261795688268185	0.464223352564721	0.400099063006641	0.620111377978214	0.244396686915283	1.17211684125654	1.21976515828249	0.682355386339393	0.278934715945364	0.983641037786001	0.763876682501609	0.833242070916767	0.287288643098159	0.438568814565472	0.363883389301526	0.406518069528245	1.08599325361253	0.517582396245888	0.314986343248464	0.831129860547363	0.883575914003526	0.612385960782295	0.520080302724745	0.857182007847984
ADAM7	0.513308224738848	0.328564437098105	0.23775095493232	0.257346443580073	0.473632336825782	0.290950325737034	0.770610181570685	0.461402688258723	0.353467264519255	0.590556438568664	0.275044629031353	0.831193347566751	0.353381912022601	0.333647795264586	0.336607799113539	0.370076228779772	0.463930289985791	0.290950325737034	0.27845009703646	0.33354020256066	0.451159159709244	0.416159978742808	1.04055106286943	0.358003224918134	0.280515126897182	0.283029748389353	0.274937665933043	0.384777456146384	0.288441895123935	0.255040397371071	0.662351872671128	0.448635993359041	0.866120014957187	0.266801129453264	0.300963621857487	0.279812476942089	0.562634433803104	0.287288643098159	0.560268533683536	0.38096264945639	0.482691271931831	0.737783181371515	0.283102812591453	0.309202899141891	1.30726290020418	0.727288275675182	0.298972213629151	0.326983608127661	0.235078613922618
ADAM8	0.37586212148282	0.437432184939915	0.362491846438139	0.377869686840128	0.351113742678714	0.372171799395364	0.442571365612571	0.322570998844201	0.377815850021282	0.412378942077524	1.22884569264003	1.15116628607037	0.953031913978375	0.650176992094519	0.790835667159693	1.57919636230644	1.41991614127166	1.22583820613826	1.17632028710068	0.866877063058599	1.08864098214654	1.536856488276	0.847930663543053	0.844747974748544	0.564395307389601	0.621223843135144	1.29498958214897	0.841563471168385	1.24191055476149	0.782935904831163	0.279529926588247	0.388298753212728	0.712933249299646	0.823561109801004	1.10205574509481	2.50438895794805	0.711371015785764	1.70862850001298	0.636179633772804	1.41080940453751	0.934045278530405	0.184454555194267	0.945180475777832	0.80032060551226	1.15320668610194	1.23491478832045	1.037228901251	0.944938326839956	0.759111914049825
ADAM9	0.862691065009325	0.784476336210948	0.841994680079043	0.906462345678342	0.7114802539793	0.821547339444423	1.10996236905714	0.850939453499578	0.834140207203366	0.64591160259596	1.4116596441358	1.54192113034711	0.977116289234339	1.16853879048975	1.30107671344565	0.886042190530408	2.05541994190321	1.51178671613121	1.76485126091785	1.08112354680122	0.596458834597011	1.70033364312543	1.97305019901316	0.864291314950548	1.64400495959416	2.32043937537743	1.02622946636995	0.44328820235801	0.381052428338286	0.969942572649151	1.29101934668562	1.3043275474851	1.70535413976171	0.594106608037905	1.25417441257044	1.27823564425077	1.26417223702518	1.93335404686019	2.62989963980813	1.29240998840945	0.73115379826476	1.13323400251691	0.79227876284097	0.822078783799081	1.40090858207569	1.06591003013627	0.822442151954547	1.49833765288053	1.00611766257653
ADAMDEC1	0.103300812029332	0.411149429242336	0.0906310897620136	0.535419183780735	0.0931817086229937	0.321453082768216	0.471836670787837	0.260070371070433	0.207308138781532	0.193515742415433	2.77632147322502	1.5013122645066	1.75851096705166	0.28239857715624	0.638147847930283	1.33342569396748	0.957489403683527	2.75791610213896	0.750963865372158	0.493921981705321	1.60505559946704	2.01025590788373	0.444825255333372	1.48553672321856	0.493961942162654	1.52726406057109	1.02326168965083	0.641783994635578	0.207413042787223	0.598544048500577	0.248439733584337	0.335504223255287	1.89739173206922	1.79271814404853	0.571324269330814	0.868326451945661	0.192441181615507	2.41068246291218	0.886042190530408	0.942028310854218	1.04628454396204	0.252134263599932	0.0357113124359984	0.817529840965028	1.52011981649388	3.88394294913292	2.34960953234873	1.70520637836412	1.01757966032383
ADAMTS1	1.42963651401397	1.71540808446136	1.40737658927324	1.82933548133099	1.39970862582054	1.6333368130238	2.39873600520891	2.4935244953612	1.85777843376304	1.76083555787131	0.673417843242902	1.00994685161587	1.35073353981926	1.42023693041133	1.23145624088329	0.581718668726157	0.50061287950224	0.506837364432144	1.08622828412767	3.531932092995	0.514507982418235	0.939509604377687	0.385138465017607	1.48553672321856	0.992508458695965	1.08622828412767	0.792183404492305	1.02135172597206	1.13552809225379	1.91724274138938	0.339908568163053	1.79329016696734	1.19736049749776	0.788075738759059	1.50592372732567	0.831787775145345	0.18423852134099	1.78232789858575	1.23651114164301	1.09300677899606	1.51624439001981	0.282056600184315	1.37499089319133	0.643473218206575	1.19876693543486	0.494235360435931	1.28688691319791	0.87385697781989	0.98497801676963
ADAMTS10	1.29219269251891	1.06833041389533	0.924156177024928	0.749484072958581	1.09928774640215	1.09848648157403	0.790159635051082	0.981338775510361	1.25645971472432	1.21561411521449	0.583425823966319	0.875191883916215	1.73733960444286	1.68866501246483	1.16428444856407	0.750183057756048	0.517883492378321	0.962905401842699	0.633640101837891	0.639812231444071	0.601206276970407	1.25118273758786	1.70677748617457	0.551286798210425	0.705623135588124	1.12916023014952	0.86113436096786	1.08518957398976	1.17328403408856	1.57312795293951	1.46014271408417	1.63752373289549	1.26012099956301	0.531870634789888	1.78131084163365	0.443363539771992	0.239500622429189	0.682073085732124	0.434528652466344	0.810385558942969	1.64669746880889	0.937759820919432	1.02702734660024	1.07597775253361	0.866253007002332	0.220099802463883	0.703355909928231	0.979134632022955	1.61056205356211
ADAMTS12	0.670084943310011	0.877928399753978	1.17571794859923	1.2945061636593	0.620137850195203	0.714032383629872	0.430255267380867	0.362745479988623	1.37673046628842	1.30314969178114	0.545686492683752	0.543833915978113	0.544640842199991	0.552748787370466	0.739368353538599	0.809024634819119	0.654315569897668	0.666587077284312	1.49456404323551	0.512900887126883	0.559859219347115	1.54857834877739	1.11717471316335	0.750081068091164	0.8186797787114	0.849444608477587	0.913074994554843	0.520725137843801	0.634752668835028	0.562213219247991	0.706641134946014	0.612193050882912	0.466691183626798	0.610510347309612	0.76245863805153	0.443363539771992	0.287909051992081	0.53339254268603	0.469261029253337	0.796652023138335	0.56971319219498	0.586531642294959	0.593442649887155	0.468729575688882	0.771698752956422	0.540225942594595	0.538160208023294	0.453045939790835	0.306878356142346
ADAMTS13	1.74948187467739	1.5562068541751	1.11627621312045	0.822969524683482	1.69599323487426	1.11325073992298	1.0005538436386	0.932188696426535	1.47841382475242	1.52956676177604	0.938815314374779	1.04214856767658	0.808867896802979	1.82243947614138	0.853107065259348	0.885487942102723	0.792321940595642	0.833459828664844	0.572341292956013	0.969833989239893	1.13957042033484	0.517959139999039	1.57771887783537	0.592620479857448	0.759163622664026	0.630145485878624	1.50696600683191	1.84465702211117	1.22557901677977	0.883995795797908	1.57909359541572	0.808192321226294	0.671585629995296	1.29707589588922	1.39134659348484	1.11689950546386	0.953010149403891	0.759111914049825	1.44368867596837	0.966562721774732	1.31486587005287	0.790681399259191	0.901685299824295	1.89890544812605	0.766427827653406	0.339407163230579	0.870674572476062	0.863526389015545	1.73898808841617
ADAMTS14	0.680250788029632	0.563878110798067	0.370309843901563	0.278580227315039	0.514957999931093	0.464646038147266	0.396994234406978	0.295487425886635	0.943447439082432	0.421997786703936	1.32222712521844	0.885173974809299	0.830097853953551	1.45851421246119	1.27149454464012	0.708930216565561	0.755657035208674	0.646757778259442	1.39499233800225	0.744161355667973	1.24202023742437	1.92539141775921	1.46621044462308	0.533886001889524	0.911713596774769	1.22760394754567	1.72878193197426	1.2760939959805	0.71438288230272	1.10477447180354	1.53235716839099	1.64838682262957	1.62614802722652	0.873621970756684	1.11018020390584	0.865831433995412	0.736905576274343	0.876961721438022	1.32060300060113	1.16981586431844	1.07404796849134	1.33588723117802	0.865862851035933	0.897366260269214	0.851456614739697	1.51242827167253	0.967619108440861	0.717079963000016	1.48423503536512
ADAMTS15	0.842338466087663	0.808768256291904	0.514046950324263	0.438568814565472	0.931171919702884	0.456495394564537	0.358175582870299	0.523727571134659	0.456766194467677	0.334359790798137	0.695123055973302	0.779609403061163	0.41956232352588	0.61478643960362	0.414407132167865	0.581718668726157	0.453720951440637	0.220220390497042	0.224127430668375	0.226278702272837	0.235309196088581	0.200648033645401	1.19382438849082	0.272708089868959	0.564395307389601	0.39344746790589	1.11029933538188	1.68956167754272	0.423030871695537	0.297192046666354	1.3726585559773	0.363116127347935	0.433690435751217	0.29187201932542	0.725335766744323	1.31710382444103	0.34351717849033	0.231978558427615	0.434528652466344	0.19456284186691	0.187885609282766	0.62926768662941	0.59909878624223	0.744946887091779	0.512971447579161	0.727288275675182	0.369239702035781	0.529246649470106	0.309803273725264
ADAMTS16	0.458661887284678	0.690535853316712	1.17940635752601	0.488286832540903	0.529029970353064	1.35402310574478	0.362978107774468	0.15189246709902	1.46476884420724	0.347555151164643	0.150376588710475	0.416922515158535	0.345817643467034	2.07267806020639	2.18965997853648	1.14754914081122	0.82827685151743	0.783504360308761	2.39440911637332	0.493921981705321	0.545534613296246	0.906353997212471	0.813152917878059	0.434677283809695	0.777020541078342	0.572341292956013	0.783958011927701	0.821059161850489	0.623418633545932	1.26406336357482	1.02630299187699	1.65690695749559	0.529092593083161	0.194021551977666	0.274899419091046	0.393501905977805	0.302872824965907	0.161751447115269	1.35213387134469	1.37829742598458	2.24725936468014	1.93366481238077	2.32691584637673	0.844194448471503	0.66451730909922	0.335176250667564	0.35371757189797	0.516308443291953	1.05303752061521
ADAMTS17	0.352656410729674	0.372825793612414	0.452739983884982	0.257346443580073	0.46427940372272	0.344482376413913	0.402016908359663	0.267477400013004	0.474181837266194	0.300174498038755	0.974143613142946	0.779609403061163	0.226373922173047	1.09416396577278	0.368163215028824	0.255620098403078	0.31957134004863	0.220220390497042	0.409260721133443	0.267307211472647	0.556262025313646	0.400099063006641	1.29810161997466	0.337317604701949	0.845681278637073	0.236013372283654	0.689169768867518	0.474875265974806	0.207413042787223	0.436412933820904	0.957641377774289	0.223290211442277	0.393947509751336	0.242882284602611	0.671378483448005	0.358850648749012	0.705130973619589	0.259744553805475	0.263838913708158	0.354482707472501	0.369690573427101	0.737783181371515	0.229391875395796	0.726292806979271	0.512971447579161	0.760920856715637	0.338833797697421	0.260899141792254	0.292420579457073
ADAMTS18	1.88668721458981	2.2171553814046	1.31235684831228	2.37300666652174	2.04595725021398	2.54218148531805	1.29142082066047	1.17962386458269	2.75652252845801	2.49027115839955	0.355886259726508	0.847523644611842	0.560418256777033	1.17876584792476	2.41681345914478	0.45085923327416	0.495728990679507	0.506837364432144	0.171516037330814	0.201764020986223	0.75194651361669	0.49502094550606	1.64809588447708	1.72277488440208	0.416569129501362	1.56046844201205	1.08347473996534	1.44473344423818	0.504735380188885	0.918807871760389	0.282875599191087	1.37312424382483	1.0772683191036	0.199750093665134	1.00536720378529	0.607941781744799	0.328713671740781	0.755985790704974	2.46664832067686	1.10793476759222	0.923837474701811	2.39873600520891	2.67030425019499	0.446187933380316	0.241089005409419	0.760920856715637	0.708684787411167	0.894079141243386	0.887632856224944
ADAMTS19	0.749011929565031	1.82286464974391	1.81166216234428	0.782158110455523	1.13506671809511	1.90869775033268	1.08785901474344	1.1843679704178	2.28439662453139	0.761375113393368	0.492329510465366	2.26095248972566	2.97822911709287	0.775796481943818	1.72933871960224	4.61850905628932	1.28941056672735	1.08571317567767	0.655056097796327	0.33354020256066	2.61211096267216	0.627450193460162	1.4052650242372	0.805264278738536	2.47527076163127	0.283029748389353	6.43669650375992	4.53924916966973	0.77347345099833	3.731613638635	4.86346958405045	1.56739836217565	0.535010298610032	0.266801129453264	1.41385331580072	0.260899141792254	0.531154958595071	0.259744553805475	0.714272125526262	4.03181554340049	0.410875526480378	1.84085061522015	1.14822081881866	0.415125618501568	2.0973754557491	0.930670856444216	2.41681345914478	0.924041693207768	1.53706858275026
ADAMTS2	1.58618045154408	1.19886356887141	1.46313542254893	1.58920398636962	1.24961744782804	1.42334838357453	0.998599630523744	1.05572821520094	1.6317857921666	1.53856114492703	1.06888726177439	0.410757828525648	0.574036962026737	1.7423320064528	1.18626439341724	0.905902774416272	0.723972814921432	0.702323700441901	1.32204931199102	0.753991863699557	1.40051576264509	1.87889785319141	1.04841435524982	0.687680338836028	0.589475160772316	0.781551565668688	1.1421223212055	0.724267380553484	0.916826476660307	0.573703762326587	1.18432793642454	1.32257407331303	1.01508929385324	0.871306239700755	1.23145624088329	0.735714458021	0.397146104145272	1.00778243114586	1.03115856330206	1.11447326120346	0.819594802569504	0.540361660360875	1.49075290559604	0.838288207952371	0.896224882398938	0.956186222564494	0.729665072472371	0.783812956232114	1.09550642026319
ADAMTS20	0.24256313545156	0.277919519918682	0.325006573155288	0.21522599327902	0.243497097793082	0.240657452850104	0.236173457879646	0.209383524338242	0.242319066897361	0.227420112353679	0.317256156771118	0.944191754254916	0.251297055437302	0.220433551282091	0.222262198191371	0.345141508870471	0.250550003806763	0.257628399565761	0.27845009703646	0.725597419035172	0.314986343248464	0.269630924837122	1.62438421001269	0.257023746135758	0.346639542072388	0.283029748389353	0.297715045863993	0.26488312865975	0.397996794688408	0.332050162447538	1.11081609608859	1.3601290975004	0.457356037230402	0.474986955125834	1.30551133711303	0.322433221543577	0.514657902508212	0.675078364995165	0.352290096572933	0.286558034367339	0.242837781904719	1.75270239200058	0.319725058880801	0.24383426438931	0.562123820002027	1.94891720473127	0.204456531313955	0.30869301165305	0.544690982097042
ADAMTS3	0.826761058928747	1.60300562678391	1.25407006724165	1.46344064168662	0.974004815595276	1.45971962940686	1.4450695708647	1.4647169422034	1.21988458896304	1.68336023564307	0.438568814565472	0.982691003571504	0.439323943173865	1.20906281614915	0.978719816953349	1.45019244040839	1.24013490332018	0.521364872872349	1.54589787697527	0.465312379926595	0.505646730212887	0.924305007119124	1.08094799177196	1.47822890018608	1.16237643817579	0.486244684354749	0.19061816502758	0.465526647913376	0.515214326760787	0.742479029487715	0.452550931129431	0.895483088460729	1.36217810088036	2.1955486209798	1.05188468628582	0.838939535951533	0.840802204367622	2.05746330852593	0.640763851081789	0.510875572131288	1.54929767838415	0.752485835619789	0.677084479237009	0.465526647913376	0.766427827653406	0.631583675482016	0.980128214525258	1.06787444173284	1.61590176498364
ADAMTS4	0.359064943761554	0.571541152493884	0.483955751503899	0.458229654300671	0.334587996968808	0.573494603760166	0.310553322314132	0.339908568163053	0.456766194467677	0.276438435003997	0.767012830275981	0.98964820241429	1.00222527133083	1.07148704265323	1.24983240389781	0.633012443642731	0.979943869740469	0.586586377306553	1.00798169753996	1.17787496589249	0.838981291133087	1.33258371714155	1.47239188510017	0.529282683066009	0.588452726721018	0.862785913367242	0.942543260788427	0.909586785008117	0.841774706366814	1.16076167716849	0.892790786655244	1.36871451568083	1.1941390202473	1.8104134251049	0.822593536728264	0.855833392508045	0.285714331414273	0.893055498772146	1.1067611484817	1.08641034245147	0.991608134873846	0.707670216286733	0.470799556755267	1.34609968066101	0.941173928821954	1.16948457090914	0.632841747575024	0.825535614679348	0.883236600119418
ADAMTS5	2.58993659420786	2.9110633313776	3.15923968111727	2.77632147322502	2.64482008980965	2.59135079060456	2.79228979022359	3.39194823430123	2.82380724758773	2.51850340567451	0.355886259726508	0.517842268853947	1.058975473005	1.26765163492299	1.13685419059261	0.691345209355475	0.684133653820012	0.846842536713875	0.938009139039709	0.988925857980524	0.647423071201418	1.85320534819481	0.809771855635295	1.983938863944	0.774422280571375	0.708661947107937	0.599687101318071	0.626597126740029	0.780588151225705	0.537609400790958	0.240915945402049	2.69565891695406	0.811489314108244	0.823561109801004	1.45657859723025	0.619212994496623	0.153780967067269	0.639157811533398	0.860532785299339	1.35225295534559	1.3429949302062	0.473268737359906	1.46591606945491	0.897366260269214	1.08585980639485	0.391865927801057	0.662482806103012	1.12339893629475	1.81830288741797
ADAMTS6	0.318870577366451	0.320486591731946	0.514046950324263	0.344225319021037	0.318492700344715	0.381956349593451	0.344703624023875	0.267477400013004	0.338862995434521	0.280633116524862	0.550743243338037	0.842275322466361	0.944544558142107	0.917605032358539	1.39270818604187	0.592185025406618	0.862921010542975	0.810242295841091	0.89148393703461	0.937308448232371	0.862137672912887	1.13448237965774	0.89922332496911	0.60182368689606	0.727707412248082	1.20167013067808	1.0302524006335	0.610595728431732	0.661613081291609	1.17888456159493	0.858388164942901	1.43217781986533	0.870507831612657	0.652566603420127	0.456766194467677	0.393501905977805	0.34351717849033	0.698412189862314	0.794150486415479	0.987758079442227	0.875977903774441	0.304513719192166	1.47451110469289	0.415125618501568	0.562123820002027	0.301351458441316	0.761746414188988	0.90397641070037	0.648827658581186
ADAMTS7	0.528571017011705	0.588033001554744	0.870173220544703	0.853347577965454	0.598744450143402	0.577137077427105	0.507410578134484	0.859923511757512	0.752101441627402	0.725797919988037	0.929203315977749	1.70491392024299	0.597053193376935	0.480497055577205	0.584232917115759	0.882680205679584	0.649489856494687	0.73958209591059	0.616204060047774	0.692865874407838	0.609079776457469	0.656618867800476	1.07796516042541	0.65649619961423	2.61975795769444	0.525124428504624	2.02606576341032	0.61960716581422	3.76626176281303	0.440364618114616	0.935005997339132	1.11791955119707	0.961711699102315	1.96778452259218	0.666439179637248	0.422359620817105	0.894151942946911	0.623539379673781	0.460158270661222	0.807058086707795	0.478489643638052	0.924455077376837	1.24351746726612	0.570831756491365	1.19028069613288	0.907646917758469	0.746942469282656	1.24889511308565	1.09550642026319
ADAMTS8	1.45099507114256	5.18757703420908	1.25052181246745	2.39533353521535	2.09286266104768	3.71155525471843	1.01942773593623	1.59919296086347	2.41755560941488	2.20001790294941	0.575116717913452	0.842275322466361	0.272930834584766	0.6271200646256	0.491464267019818	0.280842801876545	0.463930289985791	0.257628399565761	0.27845009703646	0.431566176811879	0.714424490272347	0.446187933380316	1.27568938704254	0.683522247122256	0.593227849785885	0.456366182551528	0.494166591321901	2.36581485130672	0.741882069739796	0.711887802199844	1.56258941389	1.95181759808489	0.433690435751217	0.266801129453264	2.96876775744299	0.294204116124468	0.461191235946196	0.41080847506676	0.494750936904872	0.79239312147878	1.11738231808139	1.85473236889177	1.23954304720006	1.07597775253361	0.622914151068199	0.828485485776235	0.542139472579457	0.677589662017683	0.235078613922618
ADAMTS9	1.54929767838415	2.69565891695406	0.961575238124763	1.68285971795215	1.04637114149465	2.27441944674204	1.19240880619574	1.02649172289899	1.60819438341044	1.86098585269491	0.575116717913452	1.25823625863027	0.992489150899834	1.12132427131131	1.26030371339486	0.717702806975051	0.515376294468709	0.615181761215323	1.29246745341657	1.47048305005785	0.267063874003855	1.15198860395496	1.00510025336102	1.26742563621993	1.10863178856122	1.16217110366228	0.821519279020214	0.975283098040521	0.478489643638052	1.55042633639798	0.367826462824405	2.33415008281962	1.24299975367917	0.931973595447026	1.19643101191072	0.834752027062936	0.248672959754263	1.70280756322785	0.996869593107724	0.907356123709916	1.45091850005912	0.68813541971853	0.921950994320382	0.592302218234458	1.45686494648396	0.376084796961362	1.29747257235822	1.34941433596577	0.929823500067042
ADAMTS9-AS2	2.62726057893907	2.94830351577865	3.57765411190137	2.95050753548863	3.62761387935293	1.98935733999066	4.83016284024057	4.01743592721088	4.00018745392509	3.06126996622012	0.322331717821417	1.24622566634865	0.791473742907716	2.51022907799138	1.16428444856407	1.35929479239605	0.482440512526824	0.675564892466575	1.22236837956977	0.929074297704004	0.583676168312769	0.906353997212471	0.260472126656795	2.53152458966969	0.611140775128585	1.0831168739716	0.744504841231407	1.44197149572414	0.569670257352648	0.915310671515897	0.292331019109858	2.77458470054	0.93677846055394	0.29187201932542	1.62524890451732	1.32655939144541	0.239500622429189	0.552898581474451	1.09086847793709	1.26839474823669	1.61323826285043	0.822593536728264	2.46664832067686	1.61345850993438	0.971775341732181	0.194411298375792	1.08485366481953	1.01693017048378	1.47841382475242
ADAMTSL1	0.500989057671974	0.567962549333129	0.750254294901767	0.458229654300671	0.541824703516256	0.773712219408063	0.786197156925297	0.692242065004372	1.18440800441106	0.783812956232114	0.822306295951253	1.04232884190759	0.919051293198901	1.18721130860302	1.24840507748451	0.92734017406723	0.634752668835028	0.752605662656517	1.14882549562449	0.733596227255248	1.04039585974609	0.853046968090236	1.59270164116445	0.490191688006395	0.702056513357068	0.961550479044845	1.08347473996534	0.897071431547542	0.792321940595642	0.795967567598429	0.722985419300884	1.84402733992516	1.12787466236002	0.717199808359673	1.10538799830052	0.870203844850998	0.676040742027508	0.665462625745048	1.07020078808422	0.650176992094519	0.900401985991883	1.87889785319141	0.685853707365932	1.06451394532117	0.982868272214413	0.879811724066121	0.578017711346193	0.824300109595426	1.14111326123877
ADAMTSL2	0.534357410313	0.419824142146759	0.354482707472501	0.385331175593498	0.483827200238532	0.33294957288233	0.392761368636249	0.377129491944289	0.369646674732269	0.568955739726374	0.599964066033893	1.08847681324816	0.841586747123744	1.27712277850587	1.27981506695256	2.88337504435606	0.684133653820012	1.008166232636	0.917009397788751	0.714444267552868	0.691509155735153	1.39910663120893	1.07562358550935	0.462419333559969	0.650119880564372	1.27472674235742	0.984828301715507	1.78374834966676	0.728788518571593	1.41437014387136	1.4412758714729	1.34589403145712	0.820348439653521	0.688462732699226	2.11926402103603	0.50539143740635	0.204623122581921	0.716353911924613	0.758777106289598	2.19383316831137	1.39172996290276	1.50436167656592	2.5851141769257	0.917009397788751	1.17511997089832	0.335176250667564	0.919287778523621	0.897136007906892	1.30440605524584
ADAMTSL3	0.66797460057396	1.44599957360982	0.912048753393004	1.49766420778149	1.28154782911529	0.79641784985474	1.1033582716899	1.58641796585994	0.977965041224615	1.51220914978042	1.04300401247632	0.274065822744991	0.679220351304686	0.642713016912603	1.17787496589249	1.08898521745274	1.22963479430102	0.923504860108347	1.98993436317962	0.202915565425701	0.589947869454263	0.992445002659646	1.12124065287189	0.982496932189253	2.0772478131454	1.01892310609153	2.11926402103603	0.623485493675668	0.462806375286063	0.945180475777832	1.88466264567632	1.07363069186493	0.906115318719015	0.879316549262676	0.735491412678822	0.717652411485855	0.783373113154252	0.183391505148131	2.11023497570667	1.27590123459077	0.950118596297885	0.301445276518703	2.099142773699	0.421760062022645	0.691315844777192	0.387153975284574	1.49886486660475	1.83257981651676	0.929823500067042
ADAMTSL4	1.30389123290798	0.945582771066394	1.25706883244512	1.21300034586186	1.75636192857911	1.1687498622295	1.12715968293296	1.10681845807374	1.60819438341044	1.57580664997971	0.801824918553294	0.795395728973193	0.470659109956181	0.833712098659027	0.69627238390114	0.483955751503899	0.931127830814399	0.548940613410093	1.02430233815957	0.439888530093571	1.12079590238128	0.986022190250662	1.13953491070996	0.619071768647021	0.639445902742526	0.37275558669463	1.1457649007568	0.591599299520723	1.75142327926345	1.04088842947349	0.612420066471847	0.399582928443995	1.00331859090397	0.700883028194764	0.851745098060313	0.641146365012114	1.66595712347506	1.28303466797826	0.407238847217607	0.693842675918082	1.12897781425637	1.4578524550442	0.406230263088023	1.1463684469334	0.512971447579161	0.692927329163042	0.79239312147878	1.06787444173284	0.300019519669673
ADAMTSL5	1.02362634646274	1.02564770671134	1.08066392711839	0.843899409577643	1.03264301682174	0.881758514343916	0.879338793467318	1.0099239323666	1.39479236705617	1.14013383754802	1.16970970820083	1.97867853533109	0.639851041356593	1.45546202686992	0.576092865920403	0.479215808149755	1.06250300064956	0.794810040358784	0.64392733017511	0.507781291360053	0.724986459475096	0.757867014309913	0.962969922234913	0.499443676022232	0.741120090687292	0.540277354052184	1.54416567268301	1.49014215969206	1.48202916533915	1.39749431499622	1.13150854285096	0.76509767061677	1.60054430747919	0.678083232651334	1.65871091217033	1.62486992800635	0.956739615833369	0.592541864679276	0.891077063778337	1.4020527995844	1.06309805309536	0.935463609938309	1.15216308452477	1.06433205505501	0.856071434540754	0.520659454041739	0.818321172412323	0.54210004234352	1.37324631061993
ADAP1	0.998569630583682	0.709019462243242	0.672582909692316	0.526823781380829	0.855283993837706	0.843404574299428	0.720259456865437	0.868356237202874	0.663928178684977	0.886915103904116	1.37069955930559	0.232723681524701	1.43556270437044	1.46476884420724	0.473088826171947	0.728399315082334	0.610510347309612	1.19052031593312	0.449245610694122	0.633066488380572	1.4174548031069	0.935268234825348	0.430718011781579	0.490191688006395	0.698990182713724	0.901936125743156	1.53750494718589	1.48324557838556	0.950388362382204	1.14135518480675	1.75511821904119	0.582198180625612	0.744409498962964	0.622030031346595	1.80966863601667	0.929564794289765	0.951655272580972	0.94217181622065	0.952473556280381	1.62931681728479	1.21564338261468	0.937759820919432	1.20982904495102	0.783011018972459	0.259873589162017	1.23491478832045	0.703355909928231	0.585146079245968	0.968334897305402
ADAP2	0.769793487897973	0.718982718958015	0.837440643454536	0.692681197741882	0.684974427775691	0.69120021456045	0.830231970537297	0.560963302812374	0.79098761504887	0.817667128681298	1.23623246478814	1.15116628607037	1.27123570980978	0.940821590401019	0.790835667159693	1.05255404532353	1.33042864042608	1.38009727413469	0.826276225638124	0.629679140457928	0.940166549995074	1.467207924963	0.517538510469453	0.735174930173421	0.654407396491112	1.37892368927015	1.68385775897926	1.2945061636593	0.956171327197884	1.40444648498737	0.923550076160988	0.980009843262748	1.23219408644671	1.01100723051331	1.30551133711303	0.836552437187191	0.22537351870319	1.04274174245208	1.07020078808422	1.01534170768367	0.8349407841498	0.284848409833929	0.57464121762846	1.21853226392089	1.57434291506285	1.44132425712	0.714272125526262	0.887632856224944	0.976448368123267
ADAR	0.652898723872272	0.753313535106191	0.610595728431732	0.614501246916404	0.706536817283604	0.800674228161285	0.645543806637932	0.679029648368116	0.802179025756368	0.666072760949812	1.57810606750086	0.31999618709687	1.14561231222093	0.985500358922391	1.15024162383756	0.933515455799923	0.872532507301875	1.8316796764284	0.911710135532721	1.04076652935775	1.58123752101935	0.812510666543577	0.423504401168952	0.677749820988987	1.16917171388919	1.08926995629665	1.02622946636995	1.0645755368391	1.47373339204311	1.31900022403994	0.376166094802328	0.747095007372716	0.961711699102315	1.13000002077594	0.576771073029828	0.906236564643626	1.064977160097	1.407147581611	0.807775910985902	1.12974583123731	1.04991741348061	0.818366723774948	0.879648112170974	1.4498031724963	0.246136129988019	1.25058313361395	0.984649537041283	0.601109804119675	1.1343719314343
ADARB1	0.558562606118512	0.554840493905006	0.73869716926259	0.816108857854261	0.497812592385392	0.490625838789964	0.589266971878524	0.601647564878795	0.604255954832503	0.522639353008532	0.627653783535973	1.59981814646461	0.783893208027994	0.379721801023223	0.682046165132869	0.567544946743983	0.517883492378321	0.595570239820934	0.684236686369984	1.76067974164257	0.552005286933928	0.840155483203925	1.06206328405602	0.928964277552237	0.614359633241139	0.79594377049072	0.765061953273142	0.479114328921919	0.432905464442481	0.789754220430551	0.730123109304271	0.821059161850489	0.798128649406337	0.691104706006124	0.375178143417907	0.354219929673331	0.287909051992081	0.636179633772804	0.48138075873298	0.654109812109292	1.13641389714071	0.506877867464241	0.575978801755051	0.462618776003015	0.861736221671231	0.495972855413287	0.698578744476919	0.737677536332335	0.399671850082919
ADARB2	1.26592129700897	0.534968670957138	0.879450759955814	1.83367291215597	1.30735492659918	1.72842560663785	1.01942773593623	0.734614544458088	0.848302104738168	0.85320877430938	0.914557701612512	1.35452978282939	0.345817643467034	0.569132985947786	0.666644355121923	0.305054346557871	0.375178143417907	2.47527076163127	0.454568452400689	0.513951799086779	0.83502892018073	0.673521722491788	1.46332346508327	0.59366371736196	0.426035483816953	0.445869672627972	0.717241111856572	0.45710854543935	0.288441895123935	0.370376589056166	1.19551727955705	0.363116127347935	0.467725748646268	0.408554971080823	3.64347163727142	0.724284945823852	1.15800023879434	0.64174680353172	0.430693920282283	0.259302243171013	1.04628454396204	1.76268790404702	0.369851915330114	0.580651002808481	0.562123820002027	0.783727207143316	0.448928641319306	2.84985082061815	0.288603039660529
ADARB2-AS1	0.924156177024928	0.47321137501959	0.345687060908276	0.804991373241204	0.696231366683678	0.357092915074214	0.340296897155917	0.396009665491204	0.431284352606862	0.613863736877431	0.508447095725405	1.05540371468638	0.353381912022601	0.333647795264586	3.45480622900363	0.895510542081236	1.75836027570973	0.220220390497042	0.224127430668375	0.226278702272837	0.647423071201418	0.374700838889875	1.32406160884461	0.329361452437525	0.256887811934135	0.236013372283654	0.257705206335115	0.208750303291047	0.321908720039362	0.23055223856368	0.662351872671128	0.223290211442277	5.3438982688008	0.266801129453264	1.69895455533459	0.467792370478465	3.39909085046773	0.287288643098159	0.434528652466344	0.259302243171013	0.362265187147984	0.384064022012286	0.382026073930043	0.518854214380985	0.423475670435638	0.692927329163042	0.312128941058324	0.260899141792254	0.235078613922618
ADAT1	0.887505470221469	1.04386451723314	1.17571794859923	1.34667694924179	0.874039697438089	1.28018729725775	0.955269732682099	1.124636930897	0.898796006583493	0.696683752642705	1.85275610545013	0.836446791166614	1.52980189607054	0.745389932981127	1.1322035478092	1.26192181936399	1.01549199084994	0.896730434235356	0.919227755270756	1.7752011494012	1.01152455977556	0.888308207152044	1.72534295083104	0.835265956708211	0.855110029098124	0.991287941868371	0.84212324560505	0.897071431547542	1.06909656626427	0.81806447791961	1.22680404089051	0.946575497457463	0.897765900151317	1.16488557583276	1.00536720378529	1.10303675580834	0.822306295951253	1.09380612117581	1.23261984197002	1.51496871378961	0.665605666909642	1.08176650927747	0.90576457107185	0.911710135532721	1.31598997555525	1.16464787573488	1.34946169483647	0.677589662017683	1.31104995072963
ADAT2	1.2692958079092	1.6317857921666	1.27090004760868	1.27552825158621	1.28657450656221	1.50346983713477	1.40135745724519	1.23830678057539	1.15807424509811	1.18378359309937	1.01178621562676	2.16989701467037	0.962937662038806	0.470448558865605	1.16884560796362	1.30301124189609	1.51688722608428	1.27894448224726	0.992361032388716	2.17356650421989	0.779881462043055	1.35975717570184	0.188898497572977	1.33898204283387	1.34536474338386	0.663569219118659	0.835091419211577	0.82954536051458	0.536495534521432	0.698500517874379	1.03344664043326	1.14016745595393	1.03613231469143	1.41800636514959	0.812444879364887	0.727406080912979	1.41584262231068	2.42202514958567	0.529910762283752	0.806197988197808	1.8310313347051	0.329768288411449	0.645652855462745	1.16534562125042	1.17292807194695	1.14338631161039	1.38089089024125	1.34941433596577	0.793167328562194
ADAT3	1.07725335421077	0.887961569736288	1.02740254113034	0.623388776388261	1.09077556889875	1.02139474990592	0.809683817918883	0.768631817553313	0.943447439082432	0.94061380405386	1.52227035747803	1.28673151549405	0.719398783018862	1.05356686320336	0.657579787811226	0.601601261088666	0.951190390694975	0.902967847632983	0.619350960243904	1.21091596034788	1.0065084290972	0.731192688317668	0.517538510469453	0.906115318719015	0.679508519828136	0.476463144617877	0.945582771066394	1.3503698002712	1.01860130081899	0.835122799638943	1.28783959190482	0.703912318863026	1.64042576264945	1.14857406651215	1.19643101191072	1.02654013158211	1.25744450559819	0.704743188823377	0.664323928881412	1.41080940453751	0.94336632316586	0.910618760672241	0.884646303779509	1.01137232590458	1.40090858207569	1.3117209508877	0.993634462962682	0.863526389015545	1.21619184213504
ADC	1.05636776181154	0.872326616772257	0.896703821330921	0.761277730120678	1.11384219957751	0.764121095987582	0.986907443188626	1.0971365048625	0.824516617923606	0.666072760949812	1.04536859253079	0.232723681524701	0.895440068815193	1.8074873373941	1.06224351467591	0.839268883958608	0.931127830814399	0.956222986589085	0.850606728755475	1.25081172914696	0.940166549995074	0.965435033136058	0.335176250667564	0.799601886895305	0.824450388862044	1.02422784402328	1.08033806106229	1.75408766742852	1.01130981107461	1.27273791006251	0.68512053063887	1.37717422738703	0.605854982158829	0.569071632212351	0.864764438677569	0.532067760579879	0.255260291393584	0.701333549506513	0.948599644219093	1.41999444744759	1.3504765002349	0.260858290440021	1.81465332916699	1.16534562125042	0.274888409039248	0.828485485776235	0.782322387773745	0.697014613674799	0.514226787390749
ADCK1	1.33042864042608	1.49942391908996	0.924156177024928	1.33647679183111	1.16691789426953	1.55187875767145	0.914273343978621	1.28647482381163	0.962638971313437	1.03176008100477	1.39618092191277	1.10071227411476	0.835155037606316	1.12586389636353	1.22649903997958	2.0099319409182	0.749393883595039	1.19052031593312	0.829134628976442	1.33496614173608	1.47204692357962	0.754241727091897	0.232848865440976	1.1396330680094	1.08167385572126	0.978320729432213	1.4020527995844	1.60484168311902	1.12124065287189	1.14722029947935	0.779825828986717	0.703912318863026	1.08332572177476	1.16488557583276	1.06157230912564	0.720493781601573	0.760569421645574	0.675078364995165	0.636179633772804	1.19863037293612	2.23630394781664	0.924455077376837	0.956131427727838	1.1463684469334	0.843739767691455	0.818642738200225	1.06600943139273	0.708827134016843	0.618129045474658
ADCK2	1.03221458393135	1.03890863122417	0.924156177024928	1.13068818178268	0.994003253887675	1.1687498622295	0.830231970537297	0.995617497065387	0.889873092577203	0.966068621517931	1.30506500917683	0.550743243338037	1.15834187355789	1.36685489420645	0.804343962345207	1.02277049347905	1.05456705521911	1.06862551213464	0.881030894064916	1.10259753670092	0.717848551288117	0.913446501101446	1.0300559302615	0.648525097202031	0.673100769048071	0.836660742490862	0.896328756769913	1.24655692184831	0.861386146618085	1.04373237783686	0.858388164942901	0.831787775145345	0.758097661767311	0.762056567186702	1.15463842504468	0.911843574594209	1.00355386939056	0.816652987360602	1.5315949241285	1.12619606702932	0.981953234897787	1.13323400251691	0.884646303779509	1.32480637878192	0.925107871656259	1.1995233002107	1.31018624806726	0.884627054287925	0.841809599074492
ADCK3	1.69728965776739	1.42493170150861	1.41566156203032	1.40520966138463	1.5840137597543	1.43321842972804	1.09761698305634	1.0884135407123	1.48821405433488	1.68727759982537	1.20949881160271	0.842275322466361	0.936356451726492	0.763418549871068	0.848004232967606	1.06437908207795	0.691909788930612	0.962905401842699	1.14125266246115	1.7752011494012	0.699257956697996	0.416159978742808	0.676463818594433	1.56966114892588	0.932683556747401	0.784122604774428	0.669590730861126	0.501615733811267	1.24191055476149	0.727406080912979	1.01883110250019	1.08123330440121	1.63271429898555	1.00281344080729	0.874039697438089	1.59623136783152	1.1457649007568	0.862163047100177	0.56921375296044	0.853714693123784	1.2891445875337	1.55244105388105	0.828603945535647	1.04895911672242	0.651579862967725	1.3117209508877	0.761746414188988	1.09579880264484	0.683014691231539
ADCK4	0.821059161850489	0.893266753900462	1.08867337039906	0.799828171719884	0.787304486143631	0.744409498962964	0.790159635051082	1.1289596380982	0.684902510664122	0.789037436243132	1.00045419888863	0.875191883916215	1.11277314998214	1.05999360170035	0.728917484661588	0.716716893231166	1.06809998628212	0.853424808239661	0.816592896702134	1.351509393824	0.980268702547863	0.608700961279482	0.767880764497401	0.657579787811226	1.03461343254589	1.29192392075281	0.974984106948198	1.13563516639164	1.35341848432629	0.842661506403024	0.87157495058769	1.08753777655559	0.875253814646297	1.10477447180354	0.878866535745011	0.70450774704787	0.867804903730426	0.798405991044199	0.622914151068199	0.607667638591517	0.580884727961454	1.07093565688065	0.833207566307023	0.830942209008837	0.256086496558709	1.73836496385666	0.68813541971853	0.995617497065387	0.420303229284069
ADCK5	0.831807762793128	0.808768256291904	0.630145485878624	0.553865033283282	0.813400476538642	0.565802493385632	0.546820486585549	0.584232917115759	0.769193949627069	0.625541710327229	1.15059716344285	1.06170895968217	0.906236564643626	0.787832726239687	1.15507583565873	0.936591638125698	0.982953598977072	0.750639081411936	0.980047540370351	1.88584899625687	0.830738900249286	0.958575228555109	0.960290494434867	1.46063052152558	1.16454103941128	0.77720614566904	1.69202430577862	1.06843970366299	0.806197988197808	0.758462667917102	1.73396403431476	0.633166151654511	1.19736049749776	1.16981586431844	0.692662848277203	0.985018282377207	0.968761910077844	0.867503989581656	0.919416488057215	1.3591687850584	1.33714747836404	1.11086307309523	0.90576457107185	0.708062821458338	1.10471799867072	1.1779060376862	0.929173351907894	1.17808330127296	0.683014691231539
ADCY1	0.815798502813395	0.602860882225243	1.84379976071923	0.508281612069277	0.585623216195503	0.918684358632073	1.56513940437298	2.02907448904423	1.35941527652178	0.778847840568046	0.533837379309915	0.397070169276125	3.59764705652058	1.58935249496117	0.978719816953349	0.906533277614665	0.250550003806763	1.43343575261525	0.477761759522109	0.246420025972211	1.8828954740156	0.395405288736245	1.83950399410125	0.443838515973125	0.22027322616175	1.07682272265751	2.3041206663848	1.70033364312543	0.751016361484787	0.835122799638943	1.69747587108309	1.62624286619769	0.476463144617877	0.393676356445094	0.901936125743156	1.77269250591002	0.264420456281086	0.177342569591092	0.890127785391758	0.457863492958571	0.8349407841498	1.77993281214527	0.522002034231982	1.01137232590458	0.548381355057913	0.269394695694778	0.373196380070065	0.412595650476472	0.332381549781053
ADCY10	0.255936753282147	0.284228350744009	0.547678596192941	0.718345739665976	0.409852719482978	1.86566886462179	0.866009571623754	0.497226526832847	0.242319066897361	0.227420112353679	0.40597373516971	0.831193347566751	0.569173369454113	0.278396039361587	0.638147847930283	0.542534977593478	0.399146760587095	0.367699278994537	0.750963865372158	0.33354020256066	0.373962421272671	0.812510666543577	1.13953491070996	0.314850612944901	0.426035483816953	1.16500906015828	0.875783746990796	0.2505901902423	0.34891879176545	0.634571438690201	0.612420066471847	0.363116127347935	0.393947509751336	0.902766159859907	1.8310313347051	0.626468548612892	0.843308072750455	0.457356037230402	0.419397301525151	0.286558034367339	0.427756558986454	0.643553424816059	0.283102812591453	0.392101567271644	1.59422360675311	0.760920856715637	0.369239702035781	0.326983608127661	0.235078613922618
ADCY2	0.49070476609624	0.543156250952359	0.779168637419599	1.66457136884886	0.746089023656987	0.739546300149272	0.741337859575152	0.831362455036679	0.748214995393823	0.562197823429063	0.288372418297248	1.42253867035365	0.482440512526824	1.13582448398984	2.76211655427454	1.1010185846985	3.74303235037071	0.257628399565761	2.31395970377987	3.53953480038767	1.82371989582159	0.490545427625028	2.86060984880859	1.5339161356625	3.18333401684598	0.92061987543162	0.297715045863993	1.51457429387077	0.560452868672768	0.362265187147984	0.292331019109858	1.59694181019853	2.24519152206212	0.167066098176981	0.422143544602151	0.306878356142346	0.271155844063157	0.303937815147573	0.754212612753288	0.646515178126718	2.19324172760816	1.91865516164079	0.846766824073758	0.612351855092743	2.40530514197034	0.263765164440613	1.24194518208955	0.167454106371636	0.689021000261326
ADCY3	1.07725335421077	1.1471146125684	1.38577980774525	1.19301628294651	1.13506671809511	1.08521521022193	1.06375389355019	0.809831983918717	1.18833731799611	0.991168338259919	1.02212412480231	0.6894773188515	1.42334838357453	0.638758432934697	1.11778698795487	0.839268883958608	1.52523031964117	1.01351307226824	0.873290907420922	1.44191470867116	0.562197823429063	0.835187275573689	0.763782321656234	0.916536872915355	0.593227849785885	1.16500906015828	0.931943014133861	0.665834262578411	0.766664563328571	1.24323325921147	1.00288325495723	1.12389144707123	1.00731461501087	1.02727637053524	1.37411534950245	1.14174441090615	1.39703611278183	1.50769972266099	0.886042190530408	0.974940803698846	1.09330353703792	1.24405148301484	0.777929829405921	0.670793268638545	0.858855783988031	1.04439337549178	0.782322387773745	1.46332346508327	0.817491140016931
ADCY4	1.78147512305274	1.49942391908996	1.97114935443812	1.86823380118541	1.86665465396154	1.49463856328463	1.85275610545013	1.58111609097616	1.93004214428228	1.71862330566569	0.836807731721689	1.00994685161587	2.06223222888463	1.28572277978012	1.49028909293383	1.42389010130289	0.5679202733852	1.37739333535277	0.599309413652959	0.870093258023273	0.542058551243239	0.635967554774333	0.938419888652481	1.4982073649247	0.514815476702379	1.63726481340305	1.06857991067631	1.52227035747803	0.596755412380266	2.09153872674962	0.817378124546169	1.78637667259942	1.21671449182783	0.656216481690199	1.77163577531997	1.04001000012061	0.612038645847142	0.909573466520374	0.822003348618374	1.34501102535139	1.59633673949621	0.308863534437286	0.915884805493638	0.879726455951436	0.88110658356783	0.25838697940487	1.07510822064979	1.35443030082911	1.04872922985292
ADCY5	1.96285593633722	1.62215520592349	1.37590908444492	2.11387351965784	1.55100356954383	1.23891495872915	1.06375389355019	1.33468381972695	1.33945691605805	1.75586664655005	1.03274254351246	0.465122602455529	0.439323943173865	2.90090436736108	0.340649327367241	0.436564683757282	1.71334628678323	1.4178767929567	0.309948546292745	0.201764020986223	0.257330133934194	0.361068966084523	1.65191082670025	0.799601886895305	0.602790703437167	1.33066307691385	1.86566886462179	3.57765411190137	0.547730596422936	1.96935667424403	1.94620890900859	1.35067808951431	0.485082545252687	0.194021551977666	1.41085931427199	0.313736006998497	3.1275503720239	0.523134524838065	1.08326000889206	2.04928175910051	0.851262951595836	0.588033001554744	2.30913002578435	2.67996068599792	0.243150655437124	1.55786886244256	2.61850998470185	0.419514664838691	0.332381549781053
ADCY6	1.48735637482548	1.45546202686992	0.980575426268038	1.38077864129138	1.38818274938405	1.60987359048705	0.866009571623754	1.07202190493084	1.49786899816699	1.42248969809728	1.20029992184268	1.22270458116117	0.868663764294781	1.32602147118041	0.866180773674184	1.08690442751264	0.920373264386138	1.39105268042734	0.700051200297231	0.855600922138612	1.22047575221782	0.525540031915031	0.859565709830542	0.962066229111655	0.724633246531101	0.888976176806328	1.62397068604602	1.61016136605652	1.15454023191698	1.7752011494012	1.68429390637991	1.33539913795647	1.0233805490238	1.32763712793274	0.893374237631122	0.787394414606843	0.991513901109887	0.60154147647392	1.25118273758786	1.14730715463265	1.14070870125937	0.596947181108461	1.52661714855406	1.69403874705015	0.990938271878134	0.430742103280875	1.54407454320943	0.326983608127661	1.05757197924367
ADCY7	0.567867234388846	0.686003642169868	0.503833981875095	0.653024974382661	0.594379627358409	0.633952414968348	0.620384273233736	0.439844492998248	0.690666643529265	0.985884421671077	1.42608368877693	0.410757828525648	0.819149141659056	0.810783828221376	1.09481900517999	0.621367397495561	1.28941056672735	1.09686748864667	1.53140068162889	0.75194651361669	1.02349312578984	2.16251817237553	0.247783692599506	1.25989224066516	0.929960170952185	0.958864427527815	1.34339020448259	0.779073831213689	0.646600354877247	1.03198353250781	0.26218423440391	0.728097624415794	0.965515200763611	1.59203876078739	0.822593536728264	0.48087129963358	0.80068704322139	1.57571780766291	0.902895016895728	1.29910424215518	1.31391236713487	0.14303230461143	0.522002034231982	0.712656297112118	1.06428660594117	0.983855294733962	1.56976676077316	1.28280620774532	0.694432241713891
ADCY8	0.227701041216655	0.226326491916685	0.23775095493232	0.21522599327902	0.207677409059487	0.195095524809453	0.18590903473947	0.227420112353679	0.242319066897361	0.343142836705103	0.20855124466347	0.656955582173411	0.226373922173047	0.24347133362268	0.193797335466501	0.219410472451439	0.431959995562004	0.220220390497042	0.224127430668375	0.226278702272837	0.235309196088581	0.200648033645401	1.10117129271822	0.213434997950258	0.232983112451724	0.236013372283654	0.218416981758889	0.208750303291047	0.252938480347616	0.23055223856368	0.452550931129431	0.335504223255287	0.266595866615307	0.242882284602611	1.09401283360554	0.200496267388374	0.419836321040696	0.231978558427615	0.17800197018054	0.19456284186691	0.187885609282766	0.540361660360875	0.19214341612522	0.203233015269769	0.306281460136752	0.631583675482016	0.173264851195559	0.221860933515375	0.235078613922618
ADCY9	0.909507907814986	0.753313535106191	0.938195995421535	0.744045338245344	1.08189355387621	0.660467814368663	0.870873764199703	1.0353994405209	1.16893315642349	0.783812956232114	0.909240801160791	0.921240943307676	1.29309981549499	1.15014000921779	0.495527282953608	0.954082957040678	1.28053431414025	0.962905401842699	1.11698342296647	1.24566193964061	0.569316929097055	0.823973161682385	1.03902325598443	0.911192220619475	0.650119880564372	1.31761608858243	1.84208912808805	2.18673796509289	1.37546577992171	1.98909717898055	0.961432534350658	0.721439655062456	2.13612567256299	1.00281344080729	1.02243665213744	1.30703531101997	1.41628981368799	0.749775707803132	1.4870576217987	1.37472375271431	0.981953234897787	1.02313324019666	0.823494545249864	1.00622456220405	0.906881203171748	0.315887976790128	0.723972814921432	0.745133691781842	0.596458834597011
ADCYAP1	0.567867234388846	0.627693287240061	0.310138284598022	1.90990958651628	0.529029970353064	0.827120588907005	1.21055881692784	0.936081017588171	1.03115856330206	0.522639353008532	0.826877215593281	1.21320140994092	0.464646038147266	1.48694916345907	0.720482465133609	0.331146588771366	2.83358073071366	0.339268490875741	4.64107006508881	0.917529032154754	0.505646730212887	0.324017697218102	1.66791266382677	1.42992729072256	0.737677536332335	0.591696097262615	0.572367015985114	1.3082771017088	0.321908720039362	0.770319297287817	0.574139209203803	2.86627544779111	0.782947731532493	0.355178876452227	1.37717422738703	0.587020071036036	0.644421758437552	0.678816837936003	1.38965349548367	0.286558034367339	1.44840251846567	4.97837735305334	0.40024115760547	2.25896868726113	0.729892050510151	0.6740279948577	0.776375345681903	1.54879748169517	3.27953510719697
ADCYAP1R1	0.663903504989841	0.623161633945892	1.1373012887962	0.901268098746174	0.615747489713651	0.643284796968368	0.830231970537297	1.13346672718281	1.12580807910375	1.22336797819848	0.886469193561807	0.779609403061163	0.670159548848366	0.911754874299123	0.716258019142762	0.663459843175179	0.663204159632826	0.776420723894504	0.544512467553991	0.739321484599894	0.639445902742526	0.374700838889875	1.27568938704254	0.560225492815689	0.280515126897182	0.476463144617877	0.611790467098434	0.680812617691566	1.62049608134126	0.655161157104501	0.53235541659253	0.254553753291237	0.318155462994426	0.873621970756684	1.40320408720284	0.868326451945661	0.664687745149404	0.486498955251988	1.00150457046074	0.521808942618124	0.75194651361669	0.384064022012286	0.739546300149272	0.934825326467794	0.423475670435638	0.727288275675182	0.703355909928231	0.648665919956432	1.36625253223296
ADD1	1.04472737459439	1.07332386079167	1.22391716735062	1.10987446889882	1.1572645685285	1.02737437093966	1.22408728864678	1.37736295905255	1.0379510124483	0.984621699045095	1.07685933466779	0.908556717900345	1.29066951317363	1.00410329314002	0.902081478330233	1.23793095101134	1.09949002984307	1.02299795459313	0.878723346515406	0.835051984961962	1.12574876143612	0.840417309272435	0.569929417225782	0.844747974748544	1.18549168698297	1.3411965951003	1.57137753610009	1.31156210578611	1.53069711561969	0.966184150229426	1.15157018473951	1.20130256401908	0.956762385738539	1.18841312896015	0.861693105445075	1.10106412547611	0.734162575163838	0.716353911924613	1.04967317759751	0.979976856501608	0.65234202622771	1.30296552985169	1.49335630126059	0.953463622857236	0.73982056803389	0.930670856444216	1.02376483904123	0.968443385094244	0.964246600730055
ADD2	0.445406649392891	0.491987486668754	0.354482707472501	0.358920533853748	0.514437936683498	0.400944232067289	0.44777163976659	0.358293052756106	0.428191857073922	0.437152631653379	0.502983466728195	0.944191754254916	0.24912168823093	0.679693162276843	0.332893365917084	0.435700414261612	0.414946195268763	0.371806321814564	0.832846696309216	0.763312153605392	0.275636102915248	0.845659870133429	2.05251895120287	0.419647180128589	0.907096418601405	0.357092915074214	0.689169768867518	0.388770796074294	0.403292926649353	0.785656538394032	1.57580664997971	0.681914420424963	1.01508929385324	1.59861116101438	0.339094703811737	0.342065700168619	0.419836321040696	0.478032377219835	0.416014113232051	0.37407042204299	0.547626595962945	2.099142773699	0.336232394996946	0.382095798266634	0.659647557344808	0.895412575533551	0.372486205535871	0.493827486166995	1.31946911275177
ADD3	1.2692958079092	1.50270080249044	1.37590908444492	1.68285971795215	1.32052526605781	1.9869016123813	1.2833609037442	1.31983632354327	1.78965870114702	1.49290969987416	0.807795995898296	2.66501790294907	1.06873579277831	0.769369201545668	1.15918218354927	0.767851891786207	0.548460209466254	0.670043084344325	1.13576127381692	1.05543850703374	0.519580458790709	1.2484476962943	0.266352135333944	1.61270648424203	1.47803659213615	1.79565556141881	0.635724860789967	0.496905243743405	0.403292926649353	0.634571438690201	0.250477479138066	1.88336673801052	1.46780991910968	0.673161946201849	0.925844910795831	0.619212994496623	1.0884135407123	1.08336174631527	0.669759774890256	0.707022416823232	0.845608477090656	1.23221413188816	1.06020519704105	0.530494570388976	2.15543911096219	0.494235360435931	1.01137232590458	1.04987167620719	0.866502759560802
ADH1A	4.38584580072912	1.79951547339695	3.70208391596548	4.566396658256	4.32314938006825	2.18965997853648	2.65716218641447	1.93882981568843	5.18757703420908	5.44863216104591	0.322331717821417	0.251447353410039	0.810834417626319	1.71163548767019	2.33346728725865	1.29023235870747	0.399146760587095	1.03512062924537	0.0986889725043873	0.501229186248162	0.12670327767059	0.700883028194764	1.36000164005275	4.28199358277183	0.559737785710723	3.0043054678308	0.376084796961362	0.532292141719799	1.33588723117802	3.05361553599749	0.87997355098243	2.42469744338844	2.42202514958567	0.0950742700433062	2.76537902755745	0.634048785532448	0.228499690759715	2.50146949680323	1.32060300060113	1.14730715463265	2.58754188493951	0.265761580073952	0.797897511155624	1.81126442564323	1.49463856328463	2.32923647103326	0.797609429179186	1.23463532421395	2.42122063592476
ADH1B	3.18333401684598	0.591348889753579	2.70479457452651	3.34817661770409	2.90304474523032	1.1687498622295	1.92419879895191	1.0353994405209	3.26968304229393	3.76626176281303	0.20855124466347	0.6894773188515	0.560418256777033	0.878430385237354	1.21737635827479	0.750183057756048	0.193345271983431	0.815896549752708	0.224127430668375	0.431566176811879	0.235309196088581	0.407805772730406	1.82164860024846	3.10697910355825	0.232983112451724	1.79370241478749	0.218416981758889	0.789384841395121	1.03688925529259	2.29552835995484	1.02630299187699	2.03440285540338	1.70645232553977	0.216108725142172	2.25562178048204	0.369137762314804	0.531154958595071	1.54238254154036	0.886042190530408	0.593227849785885	1.9611267386264	0.473268737359906	0.506188580622058	1.00078675373397	0.979164782029195	0.900214665045177	0.479065177185913	0.745133691781842	2.07681132338286
ADH1C	3.59764705652058	1.8131088023004	3.58695508824472	4.36531330825998	3.82613530308515	2.2005610579142	2.48737356582421	1.88523658754407	4.53924916966973	4.97837735305334	0.333819316962046	0.803651332422623	0.725929141093337	1.62956478290692	1.98993436317962	1.18242713028751	0.421278989419796	0.995183602838169	0.133750026488564	0.507781291360053	0.115036043679927	0.612540441653804	1.0300559302615	3.88394294913292	0.564395307389601	2.40200420125583	0.257705206335115	0.633991253238409	1.11468197598307	2.77989640427415	0.87157495058769	2.25896868726113	1.75761330696052	0.130154648612113	2.70063944728696	0.611491906166036	0.66950280290154	2.0924498473511	1.20929266515555	1.13330478169598	2.13862329512934	0.271196533374394	0.966442793085862	1.50167287523472	1.47184957806767	1.929377718897	0.662482806103012	1.32041491314789	2.20110421287899
ADH4	0.486345660123628	0.350935073793645	0.724199111804933	1.32427603530513	0.576211754887755	0.269211666120637	1.40135745724519	1.54921314092466	0.242319066897361	1.60031483451518	0.38427417069928	0.735560282018529	0.395109835414775	1.92891385570016	0.398250845819411	0.691345209355475	0.533653886985463	0.344482376413913	0.429731088457233	0.33354020256066	0.413966481329443	0.269630924837122	1.23509982462748	0.578510165795516	0.309331270796439	0.283029748389353	0.297715045863993	0.279396976172287	0.321908720039362	0.255040397371071	0.612420066471847	0.410875526480378	0.318155462994426	0.29187201932542	0.408827880070869	0.769909989807346	0.531154958595071	0.495806450455092	0.232983112451724	0.259302243171013	0.462312204953588	0.416775450062508	0.257678783335112	0.350935073793645	0.512971447579161	0.760920856715637	0.326438248284051	0.480647040842196	2.3587099134019
ADH5	1.57267742718033	1.53926275493831	1.74493093847012	1.75446848857872	1.59128316283796	1.50689357988596	1.63891889287726	1.57720596949016	1.6317857921666	1.61246614754728	1.52587654840425	0.377869686840128	1.17413340158042	0.994386775581597	1.03144090567031	1.61945264583209	1.28673151549405	1.12332693411607	1.04076652935775	1.58381102668973	1.05826955694576	0.866087652978196	0.416922515158535	1.32879404431542	1.72223578700691	1.51264169734176	0.562427318316489	0.88613799350553	1.03348903614506	1.15510423056466	0.763738544803421	1.23941351393343	0.778922250922962	0.779114480590515	1.15545699985999	1.01678952606172	1.0294820854769	2.14151831040828	0.963537744331709	0.915757921596781	0.875977903774441	0.82827685151743	1.08926995629665	0.866180773674184	1.00101424486403	0.430742103280875	1.395793566633	1.24889511308565	1.30177327179964
ADH6	0.24256313545156	0.29165458954005	0.214851027907505	0.235346431751102	0.27377955704472	0.256302812960884	0.25894964849315	0.274813533106424	0.373962421272671	0.372085888827087	0.248947496281586	0.762615028039915	0.251297055437302	0.689799391865779	0.265631253632777	0.384421623359315	0.250550003806763	0.274230302476453	0.252918143545214	0.422848414990711	0.333122666381723	0.269630924837122	1.21478151295347	0.269599026565717	0.256887811934135	0.308794876829293	0.424959611312767	0.373316533863681	0.252938480347616	0.23055223856368	0.574139209203803	0.280557901022964	0.318155462994426	0.266801129453264	1.06620973360112	0.260899141792254	0.514657902508212	0.274186208369052	0.232983112451724	0.244357014968641	0.377869686840128	0.447981922977329	0.309458819239786	0.350935073793645	0.472353981034377	0.710435972462998	0.276042162133812	0.291396423051702	0.235078613922618
ADH7	0.30126737221038	0.284228350744009	0.264043852631675	0.257346443580073	0.279425146704657	0.305737369642506	0.282456398473625	0.260070371070433	0.278914765084059	0.24837987368059	0.298144136936646	0.904547899980671	0.312544243395079	0.24347133362268	0.265631253632777	0.331146588771366	0.288441895123935	0.325716284914288	0.328564437098105	0.33354020256066	0.505646730212887	0.33146485367326	1.38699507340643	0.257023746135758	0.346639542072388	0.37275558669463	0.328454321032211	0.304754784956998	0.321908720039362	0.590062815645201	0.746204678530473	0.480647040842196	0.559214124795424	0.330440780436194	0.264254496514752	0.306878356142346	0.644421758437552	0.370973215399722	0.28006348113674	0.286558034367339	0.278796131282286	0.766481837160812	0.41574083214763	0.290853307885434	0.651579862967725	0.876015977372907	0.256566254084421	0.412595650476472	0.235078613922618
ADHFE1	2.00238638250418	1.57649269505749	2.23818621666568	1.84230231958845	1.90110233619741	1.74617026751672	1.90674883002719	2.01173841325239	1.83344780030169	1.76706519400407	1.28870498282647	1.43494683462772	0.627033942319232	1.04189226865934	0.830167127070715	0.859471834869416	0.463930289985791	0.94308462325725	1.21296627379312	0.760467175678497	0.730153853317242	0.400099063006641	0.277125748592576	1.51093102710298	0.743878969067349	0.818455514389813	1.78455825037403	1.58312435276229	1.03013625453282	2.116386485856	0.950258148468145	1.42717341576875	0.782947731532493	1.25935699718985	0.54884196839105	1.98935733999066	0.686457619949269	0.764414358831265	0.750309287309022	1.56057691438484	0.719823027662313	0.282056600184315	1.09730181538186	0.744946887091779	1.94281122191481	0.24295038565673	0.802628730812239	0.806243508804386	0.452445875414193
ADI1	1.34481958811435	0.983451126382424	1.08403821201524	1.40520966138463	1.09928774640215	1.2628408533363	1.01459763772857	0.968268062617327	1.26777500689765	1.02148727584819	0.892250750213683	1.44720483379151	1.50199115341428	0.907698702366891	1.02251467227737	1.13180135310179	1.24013490332018	0.867955566027588	1.14715899817965	1.58187145976407	1.01534170768367	1.25901618700897	0.823284454468659	1.40608433191082	1.34063026997444	0.873566670323393	0.634752668835028	1.0415301808563	0.89748332064891	1.33614082329491	0.219030402462552	0.895483088460729	1.42295552383595	1.17635744648944	0.858905043816477	1.11218843891177	0.798267636229958	1.04105532854495	0.728541567981763	1.05294970611842	1.15848148355554	1.34316253441661	0.987265258061586	1.36835950330492	1.26401823344319	1.24622566634865	1.53150051556004	1.01917652114403	1.57277627593977
ADIG	0.189362699116841	0.169630788657243	0.23775095493232	0.21522599327902	0.207677409059487	0.195095524809453	0.18590903473947	0.190999692215991	0.736905576274343	0.139627769288391	0.31249127779398	0.6894773188515	0.226373922173047	0.118539562104379	0.193797335466501	0.219410472451439	0.30800312504045	0.167613539804938	0.224127430668375	0.226278702272837	0.235309196088581	0.200648033645401	1.25531541132243	0.213434997950258	0.232983112451724	0.236013372283654	0.218416981758889	0.208750303291047	0.252938480347616	0.362265187147984	0.612420066471847	0.223290211442277	0.266595866615307	0.216108725142172	0.13557457359775	0.200496267388374	0.34351717849033	0.231978558427615	0.17800197018054	0.19456284186691	0.187885609282766	0.416775450062508	0.19214341612522	0.203233015269769	0.348841502773211	0.631583675482016	0.173264851195559	0.221860933515375	0.309803273725264
ADIPOQ	4.76170467473813	2.98706390137072	3.89811310752077	5.44863216104591	5.44863216104591	3.23588391266674	4.4388343539459	2.57968007230551	5.95466133759694	6.06584558194234	0.344777645571993	0.246420025972211	0.755278030079477	2.66131580599781	1.77231176627908	0.589096524774556	0.386045273857204	0.975724522088179	0.118107090909178	0.626703736140451	0.155767560500122	0.972047542636253	0.668426273805172	4.14806865494086	0.574097437729629	3.11467316771089	0.453888734755961	0.775450026104789	1.91099512607823	3.41081742273373	1.36734479852208	2.36808577553997	2.11101761121613	0.142367451000348	2.68125683928461	0.537080895638268	0.239500622429189	2.36274037704887	2.17420571579486	0.870708091452482	3.61296309001217	0.473268737359906	0.406230263088023	2.42558775149212	1.37899367599692	1.74368608310977	0.879871854106268	0.890814728574208	2.44885551835578
ADIPOR1	0.685394788845464	0.559789285014228	0.735001348560794	0.793292781306948	0.696231366683678	0.565802493385632	0.635534359358359	0.749572545366439	0.575350886232452	0.568955739726374	1.12197642031477	0.864118804608479	1.47914686522273	1.04189226865934	1.33754976959945	0.812842597890515	1.22444965122222	0.981921838972062	1.05934992659489	1.01361555085173	1.08864098214654	0.843071988916979	1.54912860346518	0.662934621868609	1.10693690233653	1.07145608907662	0.952988384829406	0.953631280576581	1.27205714512165	0.976484771074866	0.836735790520941	0.83683612261945	1.01508929385324	0.943688831720423	1.29755593275932	1.19037972545636	1.06892395413563	1.34344082053967	0.758777106289598	0.836132519088287	0.905097936451967	1.17099121030009	1.17872921342229	1.19294765910533	1.30726290020418	1.54690567832734	1.12074799239287	0.8286877293386	0.618129045474658
ADIPOR2	0.909507907814986	0.893266753900462	1.07954216792461	1.29029238020993	0.907356123709916	0.944800144277682	0.932951044154934	1.02649172289899	0.952847414187221	0.950591369239737	0.911713596774769	0.525301131697581	1.56442858228382	0.632700088020366	0.987479660201961	1.03231175714348	1.09017374711456	3.64916101230882	1.16420181902695	0.885556593777497	0.865680363970593	0.870334613641812	0.228029847100397	1.13154910401949	1.0317792148894	3.01147027760552	0.868157019603169	1.71518811914972	1.39417434941291	1.06810833200404	1.81442436846225	0.709308494382521	0.582181360688697	0.728656248606204	0.77704988117005	0.650973650998836	0.970577318143806	0.771188360221896	1.63568893895737	1.12619606702932	0.929286465375001	1.17531817319076	0.981439647024691	0.995183602838169	1.13644810551384	1.11830618393897	0.904818919354025	0.975325781367688	0.556665584659809
ADK	1.06841037554947	0.990508006112231	1.0360442267455	0.995690217310584	0.931171919702884	1.07300207009541	1.19996230963346	1.04454423317387	0.834140207203366	1.03176008100477	0.974143613142946	0.579301880627766	1.06397928454914	0.673244708428956	1.17400188644208	0.792951791890981	0.997035614500274	0.884556334159791	1.59536386826388	0.969833989239893	1.25833656609075	1.68538217244619	1.27568938704254	1.0961147833181	1.10693690233653	2.22381102234886	0.717241111856572	1.06843970366299	0.969096621412591	1.14722029947935	0.662351872671128	0.703912318863026	1.73531327053115	1.09681194822901	1.22811788428981	1.40071810946872	2.22609167252663	1.2764934573744	0.80346210298454	1.43651793793793	0.782346501219274	1.02622946636995	0.828603945535647	1.18427908384573	1.26619499333957	0.930670856444216	0.771721027100931	0.90397641070037	0.892756565216612
ADM	2.09286266104768	0.930331410491154	1.88820952178422	1.74420172465351	1.73780900648324	1.32777752305289	1.22876141100081	0.759470483567973	2.40887150650832	2.12793704734384	0.465471058570646	0.974861990341277	0.808867896802979	0.502203780122444	1.25434107624456	0.557043020658436	2.25896868726113	0.612252056481879	4.16648124369879	2.11290619411756	0.639445902742526	2.1927076604424	1.21478151295347	1.40381446611861	3.70208391596548	0.984930503517756	0.50339591143048	0.400099063006641	0.569670257352648	0.770319297287817	0.87157495058769	1.55355844503304	1.57680861927147	1.19910622549282	0.746116134862056	0.406870940829095	1.40603216232681	4.04766170391844	0.695584103743142	1.87511741778789	1.46950441963077	0.996162619116908	0.432231287729393	0.542534977593478	2.73169615165832	2.04084095714206	0.68270604857074	1.20748433503543	1.60607872969112
ADM2	0.255936753282147	0.463980411380012	0.23775095493232	0.257346443580073	0.318492700344715	0.478032377219835	0.248107689718372	0.227420112353679	0.323350194882089	0.305828123793427	0.783351360094973	0.842275322466361	0.272930834584766	1.00078675373397	2.1106262934614	1.26192181936399	0.617642970178746	1.26159470705201	1.42401376565654	1.62510290933357	1.25833656609075	1.2415466082282	1.21478151295347	0.404161514951559	0.611140775128585	0.546238667982324	0.669590730861126	1.02870589735709	0.34891879176545	0.835122799638943	0.734292717037643	0.388298753212728	1.21015506789457	0.768631817553313	1.71876082061761	1.31194270518484	1.56912018075857	0.94217181622065	0.860532785299339	1.50294085508224	1.32417605614721	0.643553424816059	0.257678783335112	0.717060662655854	0.605258836472171	0.807501566100779	0.782322387773745	1.04654702257489	1.37133785870508
ADNP	0.903870647307783	1.00970834945752	0.924156177024928	0.937869076732645	0.917266956887806	0.95434045953718	1.00355386939056	1.00424011288449	0.929228797078819	0.725797919988037	1.29545016179014	0.550743243338037	1.27720511955622	0.861850652295097	1.21263812496221	1.08129043260514	1.13202145192002	1.17188443451225	1.1330002249955	1.21979851666443	1.08864098214654	0.965435033136058	0.997974113865402	0.880255139573186	0.938229400211017	1.71774213106139	1.56382999580826	0.799852762113151	1.00741532106374	1.06013193035954	1.74706618446532	1.08753777655559	1.06992879137497	0.833297220181762	0.832194453321483	1.13362640727341	1.53622253658022	1.02646384578968	1.06286349360237	0.810385558942969	1.26687010227869	1.19033020146796	1.10741922347345	0.879726455951436	0.877369580874012	1.20718541905496	1.44548852544083	1.34390410436656	0.798356769418334
ADNP2	0.960673570300624	0.990508006112231	1.07527946679073	0.739027614531808	0.979799063546111	1.0017920735152	1.12287343628989	0.981338775510361	0.924562840835797	0.886915103904116	0.745010625174794	1.0441336912981	1.31817686941493	1.42023693041133	1.2084298119242	1.10372852645634	1.06250300064956	1.30459323024938	1.18553181963224	1.40672070942376	1.7270171970477	0.906353997212471	0.257023746135758	0.952129055399289	1.25135522406681	1.07682272265751	0.512936167353022	1.27279140771247	0.786087959372634	1.16422758422222	0.318399166322064	0.884996151503089	0.682355386339393	0.675648438775049	0.968734368225681	1.06006195762016	1.32571427940691	0.931039390904788	0.936818374974154	0.79239312147878	0.875977903774441	1.36801885817054	1.22020444671049	1.60505559946704	0.638601625193368	0.220099802463883	1.06600943139273	0.806243508804386	0.715989696823862
ADO	0.790316832835368	1.24724190909297	1.16793352188709	1.29029238020993	1.03735744714399	1.22434153210907	1.01942773593623	1.0971365048625	1.38185840972748	1.55370767069097	0.783351360094973	1.33048829033701	2.34233294613607	0.673244708428956	0.790835667159693	0.806336172914097	1.02174299655448	1.03851066746437	1.09475975931628	0.859631701924559	0.885239777669182	1.49106302338936	0.277125748592576	1.44771019303042	0.774422280571375	2.50146949680323	0.297715045863993	0.728330946303589	1.03688925529259	1.36672177683899	1.05278072784837	1.28199285704536	1.88336673801052	0.614841038979795	0.447255171225737	1.67217397914237	1.51099214145295	1.53844739094015	1.71302580224812	1.08305085416201	0.665605666909642	1.30452348750707	1.23016587911039	0.953463622857236	1.1416539692664	0.502356135689452	1.35291393583667	1.69979300093818	0.93436880734647
ADORA1	1.9856994833047	2.51938729677587	1.06799041763631	1.52999231945004	2.24137548808869	2.37383783972048	0.830231970537297	1.10681845807374	1.57009175618726	1.87724366000281	1.27212755767951	1.53810233131029	1.35073353981926	0.379721801023223	0.675718415049473	0.305054346557871	1.13202145192002	3.32740767909187	1.09475975931628	1.1640767095361	0.522514474296121	2.5411226429299	1.85365348920213	0.756276188641455	0.804343962345207	1.82494508434053	3.54876201972554	1.56905593484035	0.956171327197884	1.00984373253426	2.96049222859949	0.521978067387896	0.318155462994426	0.150376588710475	0.703912318863026	0.739224271573151	2.7593096758199	2.05884348664261	2.62469332629409	0.462475151285671	1.58366770630394	0.970472096016481	0.529981487362697	1.04895911672242	1.50968504022223	0.472853291643864	0.879871854106268	1.30019429978174	1.3166126692388
ADORA2A	0.57240352416604	0.579232162199362	0.520122124382904	0.462240727650272	0.625906972238283	0.534623516553683	0.458229654300671	0.416218744432069	0.721396057808226	0.550743243338037	2.0501420801973	0.612351855092743	0.539618178146489	1.74634585874578	0.705913026258222	3.28624347210053	0.670569742552535	1.28673151549405	0.69058019622386	0.651747279537218	0.631726565231108	1.2149302007148	0.763782321656234	0.962066229111655	0.471204645419418	0.578570837965616	1.10739162337906	0.789384841395121	0.556155352559683	0.701496320355154	1.45594170601535	0.521978067387896	0.457356037230402	0.751871231824532	0.988147474610562	0.611491906166036	2.21118862762689	1.18835782740997	0.593115160029976	2.87224347920521	0.782346501219274	0.989603342184004	1.56513940437298	3.32740767909187	1.03473414477226	2.75300974411825	1.07510822064979	0.632883469408139	0.699614391515691
ADORA2B	1.51736407941647	1.88911898578418	1.16793352188709	1.26751399358263	1.16691789426953	1.88466264567632	1.27246525369516	1.15148762671713	1.15807424509811	1.23771317480662	0.365429188158114	0.170793529890569	0.470659109956181	0.442130396804828	1.40090858207569	1.17581647756566	1.75427807800362	0.449299783757529	2.6981946725329	4.46435307934883	0.123491915945121	1.86461492388264	0.277125748592576	0.991190115791597	1.67086125008987	0.546238667982324	0.126083973976328	0.705471037162863	0.423030871695537	0.758462667917102	0.161548090826837	0.941545873407408	2.34158734514374	0.635504788290923	1.70921695461692	1.61313683898721	2.18965997853648	1.31207031282437	1.33961049640628	0.942028310854218	1.36415950754654	0.24295038565673	0.730481610007891	0.407954189637528	0.925107871656259	0.224933220895268	1.08485366481953	2.11819583899195	1.89190201567876
ADORA3	0.557244784528074	0.437432184939915	0.441818719618417	0.674843017998508	0.731192688317668	0.452895811606882	0.964790310697168	0.936081017588171	0.859923511757512	0.960460866421365	1.43530152447665	0.373854420502353	0.979487794990952	1.51400243636494	0.870151679947828	0.939414425132295	2.01803076289288	1.47000822199885	1.04637114149465	0.714444267552868	1.92135579817774	2.13412227867524	0.410012229374516	0.481321316402102	0.864093796391512	1.40972354251004	1.4244288387862	1.65883363799009	1.01860130081899	1.80020196537533	1.53484769106288	0.19061816502758	1.62049608134126	1.09237677116677	1.83777876438587	0.784681999024543	0.276141815751998	1.24234727584066	0.845813602394834	0.513794934632253	0.564395307389601	0.256919642965154	0.808990719982848	1.26152459800394	1.55502900087189	0.659074553028971	1.03270859384814	0.559302955390318	0.444090055166333
ADPGK	0.979066151048186	1.03890863122417	0.990998455606194	1.10626725654707	1.05572821520094	1.13760235066298	0.951272295256096	1.0971365048625	1.10745926838839	0.886915103904116	1.20029992184268	0.952267894617018	1.15834187355789	0.923884849541361	0.866180773674184	0.991072395016602	0.882399793927368	1.07259100157557	0.980047540370351	1.25202790118877	1.01534170768367	0.884533238038191	0.368806779408614	0.795177220545095	1.17844646650767	1.23338449181429	1.34339020448259	0.857682699879486	1.10205574509481	1.04088842947349	0.734292717037643	0.669370902524963	0.582181360688697	1.09681194822901	0.941628167474538	1.00396307131359	0.823866060733214	1.02906718770616	0.794150486415479	0.958029902180313	1.13312002637742	0.276972661479463	0.677084479237009	1.11907961496497	0.651579862967725	0.89201948893586	1.69256738288075	0.944938326839956	1.0018009171853
ADPRH	1.12329981529436	0.887961569736288	0.887970395788013	1.25994810910799	0.764975342271672	0.749917107885086	0.809683817918883	0.936081017588171	1.16550669734855	1.12144567649334	1.01698436554148	0.779609403061163	1.07890910351171	0.855507459924053	0.771676478811913	0.712987200408776	0.517883492378321	0.956222986589085	1.26708136107137	0.855600922138612	0.451159159709244	1.6317857921666	1.32406160884461	2.13144406508705	1.29828050306638	0.763681019531993	1.003580261911	0.782541226866029	0.664755155581887	0.82146341990065	1.17509000632345	0.223290211442277	0.93677846055394	0.330440780436194	1.11018020390584	0.634048785532448	0.62926768662941	1.07568671346581	0.894890256347793	1.37181741385448	0.602198017536455	1.0886571762728	0.441517678537376	0.871306239700755	0.512971447579161	0.807501566100779	0.852205512215007	0.562228615066919	0.827530792448073
ADPRHL1	0.851925380166243	0.872326616772257	1.23906726633341	0.75523403257601	0.750901986025742	0.990047125383302	1.50332151370009	1.45447387467344	1.18001381331588	0.971177140338982	1.37069955930559	0.99930232538869	2.15213399155213	1.22884569264003	1.16884560796362	0.835867264371526	1.09574660167011	0.930208593841658	0.917009397788751	1.02692636428617	1.65419889717538	0.579980729324051	2.82849598112029	1.09049883023531	0.634960253208226	0.695916205449523	0.650341944095532	0.716641582492181	1.54061420094896	1.43775605607808	1.04602072166809	1.00202357034386	1.41362889079847	1.22243541180151	1.41900055892613	2.30988431162971	1.37600481936491	1.04551546983628	1.06286349360237	0.500427103553774	1.98661638950552	0.827120588907005	0.712508606844846	1.30342455723491	1.05765682751343	0.248439733584337	0.522273328115538	1.34941433596577	1.53271567077408
ADPRHL2	1.12329981529436	1.18549168698297	0.887970395788013	1.06139572118289	1.13506671809511	1.13760235066298	0.884955985329973	0.991041444651095	0.943447439082432	0.950591369239737	1.36638291469076	0.875191883916215	0.835155037606316	1.19396646983659	0.88457943028139	1.16919442065445	1.00955160195912	0.859520885662145	1.25289912709956	1.39356470408947	1.15158644251917	1.39352014912643	0.648757123777775	0.825454523972177	1.81126442564323	0.770875078723594	1.06857991067631	1.42955040387072	1.10205574509481	0.776079689557778	0.809146632546092	0.64591160259596	0.617290440774979	1.14857406651215	0.797784197801201	0.98002869181655	0.863245489195045	1.24016882536294	0.886042190530408	1.14010021914212	1.59090383756356	1.0886571762728	1.2000972947794	0.764515487601397	0.70908586936074	1.1099207569454	0.967619108440861	0.632883469408139	0.584900792359627
ADRA1A	0.255936753282147	0.169630788657243	0.493961942162654	0.385331175593498	0.156882969241494	0.195095524809453	0.13628404892641	0.190999692215991	0.360666782889233	0.269054636971771	0.275044629031353	0.944191754254916	0.17428402471687	0.457863492958571	0.0782985668152565	0.483955751503899	0.193345271983431	0.167613539804938	0.224127430668375	0.226278702272837	0.209581546177381	0.139627769288391	1.39951607585535	0.278735771518511	0.207486653515795	0.182677339818016	0.19061816502758	0.328238656032532	0.207413042787223	0.157939073948043	0.789981728849342	0.548627176704712	0.546839523224247	0.194021551977666	0.487872359428093	0.200496267388374	0.315028910939737	0.2040537778555	0.289820577570531	0.124244507069079	0.125343422970848	0.804064172176503	0.19214341612522	0.132126281103266	0.719321499235331	0.930670856444216	0.173264851195559	0.177032464548626	0.235078613922618
ADRA1B	1.1477533364033	0.543156250952359	0.860532785299339	1.02288792659446	1.49084145826644	0.880566837668878	0.660871502898314	0.422480949624498	1.67272978584126	1.14868725041532	0.31249127779398	1.50450419320962	1.64139162829697	0.610051348796553	0.771676478811913	0.640890968432663	0.421278989419796	0.783504360308761	0.581006414043544	0.813400476538642	0.730153853317242	0.856335335942505	0.734162575163838	0.606547212999214	0.84861099481058	2.14383316979429	0.528677192838072	1.31511634523436	0.588822337167998	1.26678746313514	2.06834145046894	0.901029204214138	0.902871056405308	0.602992765383794	1.65799153678634	0.713957136856894	1.51876961765938	0.345867496769455	0.923459644055706	0.845591335279497	1.21235156271702	1.00234470156506	2.01729566716316	0.679973933879626	1.44544002994852	2.79579711824266	0.49088660988966	1.05859288936505	1.77402330464534
ADRA1D	1.12329981529436	0.990508006112231	0.952161840538483	0.771989502480787	1.06433205505501	0.939676362109812	0.666120827873666	0.684768760037491	1.19602448693432	1.20049694225171	0.70784426853217	1.47572483293968	0.670159548848366	0.822969524683482	0.819869057520458	0.764414358831265	0.989631388073179	0.810242295841091	0.793026322588999	0.748081466658967	0.675798818766109	0.827606798000728	1.0260609248354	0.885327105794241	1.07711825858054	0.598622490842166	2.13915878187903	0.905474314352357	1.03688925529259	0.711887802199844	1.21388365148403	0.985556945730978	1.50443499230344	1.09681194822901	0.874039697438089	0.792702763680992	0.86982682155855	0.914516707761047	1.09086847793709	1.00618351343371	1.08401060815092	0.970472096016481	1.11778698795487	0.980688539700757	1.05460723326121	1.23003740968767	0.79239312147878	0.752659311330275	1.38721331697022
ADRA2A	2.22445572982145	1.75025555680033	1.95815699980006	2.00379399150599	1.6639240021645	1.80837194271821	1.34559712267397	1.24914219448264	1.77289716375445	1.93004214428228	0.40597373516971	1.59433501941515	0.503789078649546	2.07993431313764	1.22649903997958	0.699051594631858	0.945002967762195	0.736308048887995	0.377258273051427	0.611140775128585	0.48223544995506	0.724110547006557	1.07562358550935	1.40381446611861	0.406440564028387	1.28012195056054	0.810012804122527	1.94028462564013	0.620111377978214	2.08310088653933	0.817378124546169	2.02606576341032	0.999196689663809	0.18423852134099	1.62113997810372	1.14708659426607	0.153780967067269	0.506188580622058	0.50354452413183	1.58869753833157	1.09330353703792	0.701531094869494	1.15814227611522	1.41527517344134	0.866253007002332	0.444473138131742	0.662482806103012	1.15162347629946	0.715989696823862
ADRA2B	3.08664533941864	1.64019219379424	1.96320840860544	2.0608879813156	2.3021799911238	1.41974626272827	1.97078920860986	1.88523658754407	1.59849428164256	1.64764345553631	1.02757118134628	0.48967102865197	0.967893700438116	2.48330603051259	0.848004232967606	1.6352682747437	0.31957134004863	3.32067318548053	0.562197823429063	0.900694511393109	0.174707294830039	0.612540441653804	0.86533601554695	1.62680266336624	0.780601244780389	0.945070751107221	0.875783746990796	1.24279705070875	0.881128755092374	1.61590176498364	1.07332386079167	0.669370902524963	0.559214124795424	0.648922557800337	3.44537957021494	0.873978519164515	1.02649172289899	0.437004967846312	0.56921375296044	1.232573387058	2.56922842767283	1.15229124436966	0.580651002808481	0.643473218206575	0.866253007002332	0.631583675482016	1.11172361875764	1.46332346508327	0.866502759560802
ADRA2C	1.2415112724733	0.960480039527836	1.12062290187834	1.35714223202664	1.30398055168299	0.918684358632073	1.31989664473062	1.04454423317387	1.25645971472432	1.42248969809728	3.133597127949	1.98836359159996	0.719398783018862	1.07555838002143	0.675718415049473	1.13421372450942	3.06126996622012	2.46467375156118	0.377258273051427	0.188233170650436	0.798155404291271	0.595688136654172	2.71718277415515	1.1861104982943	0.207486653515795	1.02422784402328	2.01691586903914	1.50417228416025	0.371465756437699	0.590062815645201	2.40282955034123	1.09325633625884	0.508281612069277	0.531870634789888	2.14874454497338	1.3812119146186	0.678234827113008	0.287288643098159	2.84585315837152	3.50577091911669	1.05456705521911	1.15736769174438	0.522002034231982	1.66739084516094	1.47655946483941	2.44710096721142	1.67233520756621	0.640749015780554	2.07681132338286
ADRB1	0.831807762793128	0.262673392648735	0.306009406433654	1.0708698657451	0.746089023656987	0.240657452850104	0.412685557929152	0.728953636093935	0.813388708457322	1.18378359309937	0.38427417069928	0.982691003571504	0.272930834584766	0.563195882934231	0.359869304731153	0.255620098403078	0.250550003806763	0.257628399565761	0.553944489611593	0.665184040468381	0.333122666381723	0.269630924837122	1.23509982462748	1.08583389574471	0.346639542072388	0.283029748389353	0.328454321032211	0.279396976172287	0.34891879176545	0.82146341990065	0.53235541659253	0.728097624415794	1.68727759982537	0.330440780436194	0.296396795537771	2.79228979022359	1.12275599621536	0.370973215399722	0.494750936904872	0.259302243171013	0.2610055654686	1.1474554362629	0.423891996911084	0.24383426438931	0.348841502773211	0.692927329163042	0.31905285555828	1.15162347629946	0.309803273725264
ADRB2	1.75636192857911	2.04710829175252	1.94798089671938	2.04710829175252	1.99168785854772	1.87597373560655	2.46467375156118	2.28890541234488	2.20174482362554	2.31614134518908	1.01178621562676	1.11177077826399	0.611012551864322	2.39193961766701	2.00379399150599	1.35230444124732	0.651381463556372	1.03206458980023	0.377258273051427	0.685681911052435	0.583676168312769	0.920373264386138	1.73957414371423	1.88336673801052	0.188759892694329	1.0046234849161	0.679537885070476	1.51727174549933	0.579371599056171	0.942456367704679	0.20441267234107	1.85390985084888	2.20457442743856	1.15939022437095	2.51557909764066	0.826416297629477	0.900295365482139	0.675078364995165	0.758777106289598	1.30263491507886	1.20023170590238	0.234011049603164	0.694217795177834	1.49425424487751	1.15911232671974	0.900214665045177	1.31867413127379	0.821446278762575	0.976448368123267
ADRB3	0.749011929565031	0.534968670957138	1.61270648424203	0.687245325408372	0.717119233931395	0.485666622902582	1.05463813975039	1.08042753053882	1.0593710059944	1.22336797819848	1.08991932131	0.656955582173411	0.627033942319232	1.21379815556153	1.10883648269678	0.895510542081236	0.717619280967672	0.804016854457732	0.562197823429063	1.00324534349815	1.31554015849641	0.754241727091897	2.21065097232757	0.569565069381591	0.799279574044732	0.791200552735286	0.611790467098434	1.08518957398976	1.03688925529259	1.00285497735888	1.97305019901316	1.45197485138596	1.55597880573273	0.937759820919432	1.23582811356652	1.02162618123962	0.802683265578963	0.862163047100177	0.902895016895728	0.896351526346448	1.3429949302062	1.06743296424216	1.05488243061367	0.708062821458338	1.60918201192011	1.91777649341575	0.993634462962682	0.992811502872027	1.8233665929753
ADRBK1	1.12329981529436	0.990508006112231	1.02740254113034	0.687245325408372	1.14321713506647	0.969265774265664	0.875679884993462	0.831362455036679	0.843711052405141	0.919648993680019	1.68657010157649	1.00994685161587	1.21178183228717	1.00986829520698	0.943094283914018	1.4911673548091	0.670569742552535	1.08571317567767	0.92684647858472	0.833043677321486	1.07986231145992	0.999653972611453	0.444825255333372	0.906115318719015	0.786905903794283	0.951740126406316	1.50235800357269	0.953631280576581	0.875132048462015	1.94522188353537	1.76520994559072	0.741082745051654	1.06992879137497	1.3038360447814	0.930869980143632	0.940013204129175	1.28497852631859	1.47310395961492	0.664323928881412	1.21963356096229	1.20751616266315	0.982760420598218	1.08543392466488	1.04895911672242	0.88110658356783	1.12624958103607	0.862188421287467	0.890814728574208	0.866502759560802
ADRBK2	1.23811841753176	1.20887357511039	1.38321066913048	1.50086060193513	1.00432145864365	1.12751576573401	1.04930769881762	1.09280026539366	1.37123648838701	1.22336797819848	1.07176496056374	0.864118804608479	1.01236353520425	0.995494123230746	1.5977488450472	0.789959731486354	1.29988233499421	1.89095413905359	0.724110547006557	0.566814229000973	1.10926114841533	0.73468029129173	0.375618058248297	1.07255258595294	0.843248659024984	0.917780077313196	1.33902239989455	0.622782924274829	0.81545743917219	1.11400033689229	0.908277820916163	1.42717341576875	0.728330946303589	1.09237677116677	1.24291415343112	0.461191235946196	0.22537351870319	1.51615856622237	1.25431700757013	1.0243424904638	0.938815314374779	0.970472096016481	0.654759611163205	0.934825326467794	0.800923487495095	1.12624958103607	1.55523044745228	1.03405025097427	1.31906974671136
ADRM1	0.753580862744874	0.668426273805172	0.59994653041777	0.609579923353228	0.680454602399285	0.709528300954175	0.508156092332233	0.497226526832847	0.590410135579023	0.590556438568664	1.33115474838115	1.20587961517429	0.827107657508602	0.763418549871068	0.900749862689532	0.839268883958608	0.907570745825596	0.815896549752708	1.05188468628582	1.10863178856122	1.11703844021126	1.35739812035964	0.803504004262192	0.693043634187214	1.01191708427737	1.72193771198438	1.08914696861368	1.07308021069703	0.81545743917219	0.736849643256298	2.25052564039499	0.487025450359891	0.972069146331013	1.21617391380479	1.63359226845434	0.742442177269301	1.29584100853471	1.07353891159513	0.776837382346881	1.20870532620186	1.12897781425637	1.1789797618347	0.707524300110416	1.01650246553747	1.31304936408	1.63788940430291	1.04682830718505	0.944938326839956	0.793167328562194
ADSL	1.24919340429229	1.5860950941559	1.19933720553026	1.32427603530513	1.21235156271702	1.57605326877796	1.13839024501423	1.124636930897	1.18833731799611	1.33396484284723	1.38895296238033	0.476717333722528	0.986706161679566	0.990623919887309	1.91724274138938	0.902727476551449	0.957489403683527	1.147654762066	1.66936518534754	1.90024271338674	1.31554015849641	1.71774213106139	0.797273475355192	1.1861104982943	1.33898204283387	1.12387486643719	0.50339591143048	0.897071431547542	0.786087959372634	1.15816453168402	0.407264849632008	0.895483088460729	1.05530092080994	0.788075738759059	1.01687870342659	1.08120443905145	1.16188305165847	1.59928680327367	1.05884041583791	1.17725501624792	1.45091850005912	1.0317040307404	0.702951922874921	0.774114444115822	0.95845210544312	0.956186222564494	1.07510822064979	1.29493985515823	0.748534723477764
ADSS	0.577239384717526	0.623161633945892	0.686971249986445	0.597635884124949	0.658563570205579	0.621380169110474	1.27246525369516	0.962198359951948	0.488685898478026	0.466100116682392	0.836807731721689	0.795395728973193	1.15834187355789	1.11493371189263	1.33375787976053	2.24653030629516	1.28053431414025	0.832846696309216	1.12574876143612	0.999536131509769	1.62075082189213	1.24626813834324	0.682023080437782	1.10120493315903	1.0285907461672	1.32041491314789	0.813255945911634	1.14001129457116	1.4953754894645	0.815342966636378	0.282875599191087	1.05363121941035	0.801824918553294	0.961920565963944	0.832194453321483	1.70249763586976	1.07413586349842	0.787285954492786	0.588452726721018	0.827454606286326	0.555693367485913	1.1022094824669	1.54783849261114	1.31152600872356	1.06763256127321	0.340911172526715	1.06600943139273	1.39085929954473	0.596458834597011
ADSSL1	1.23481187168825	1.01912712984137	1.09317811155738	1.06139572118289	1.1751695999716	1.05255404532353	1.13839024501423	1.15895041985706	1.39141764484635	1.56556898897206	1.52227035747803	1.27079196153733	0.725929141093337	1.2945061636593	1.63359226845434	1.0161938295225	1.51442126257669	0.949434106418068	0.487025450359891	0.395137925408837	1.03760678066413	0.943565280562148	2.29441759220676	1.33570786039274	1.88219794657663	0.68221277899775	1.22646888287377	1.89069780189342	1.08172047872076	1.68336023564307	0.279529926588247	0.465200001620549	0.162669298234829	0.714478534243344	0.766458504308826	1.29866115577666	1.37528702347372	1.05150333684815	0.70461145480784	2.2870798984761	0.471959885888458	1.26601488725295	0.846766824073758	1.31995696591797	1.09825294046524	0.783727207143316	0.714272125526262	0.663090017601258	1.79586858025221
AEBP1	0.403437426920735	0.454453129601241	0.583557105085952	0.454568452400689	0.442826960058003	0.452895811606882	0.367431983672917	0.30217448064598	0.875783746990796	0.580403575098717	0.877531691026782	0.286646923714385	0.734104103426721	1.47961287441071	1.25434107624456	1.30632488435693	1.00667518742234	0.896730434235356	1.33766514574183	0.881233903411	1.52578228773159	1.64265552909115	1.45767395843903	0.560225492815689	0.435525955542127	0.897908121433448	1.3970956926183	0.724986459475096	0.609079776457469	0.792579935030986	0.809146632546092	1.41141379746499	1.46081273994601	0.552932289928636	0.740480582694223	0.306878356142346	0.153780967067269	0.880215623525278	0.993209040244679	1.64224804979295	0.824878228473048	0.193473655666706	1.80020196537533	1.08085461336192	1.10186877037449	0.833224818611895	0.511610642683664	0.652116190228093	0.665048064507646
AEBP2	0.998569630583682	1.1510536402636	0.956762385738539	0.937869076732645	1.13904363134144	1.00718132658644	1.3264819178168	1.20537921263786	1.2285925846417	1.03671509994848	0.676079418051581	0.904547899980671	0.974751608142284	0.849765446898503	0.844252778662631	0.80310714116911	1.5869531425392	0.998470552495669	1.42937339484541	0.961470411831639	0.768154982526409	0.888308207152044	0.30170472931608	1.02345931842504	1.22081538751293	0.756858535125652	1.19846388608185	0.995183602838169	1.48202916533915	0.972962944904816	1.28172751768174	1.20040001788345	0.888351669025835	1.03863712469938	0.787458654626425	1.42690055088499	1.17017817080985	1.19135466032805	1.28641448103796	0.719690619373351	0.938815314374779	1.0886571762728	1.17872921342229	0.867053512037395	0.766427827653406	0.900214665045177	1.14230266224772	1.5869531425392	0.875078340479156
AEN	0.759712776632091	0.969942572649151	0.879450759955814	0.953681363072569	0.774530199406396	1.10776949328263	0.848999242887201	1.01833000232614	0.952847414187221	0.761375113393368	2.10574970360234	1.39311949138008	0.755278030079477	0.705471037162863	1.00410329314002	1.16337652793868	0.711610461359372	1.8140085804418	1.25289912709956	1.53235716839099	1.28740549830702	0.677494977009468	0.304789091581547	0.642545278913932	0.897696480669011	0.882680205679584	1.1457649007568	0.759624973232496	0.875132048462015	0.983038973594127	1.22680404089051	0.669370902524963	0.648989978903105	1.4076332273594	0.746116134862056	1.18090040302117	0.792951791890981	1.03373281968795	1.17328403408856	0.79239312147878	1.20751616266315	0.614434720116733	1.07562358550935	1.38826007862271	0.638601625193368	1.1995233002107	1.42030181595965	1.1676231379499	1.61590176498364
AES	1.3137545194094	1.09544133430193	0.79770206238286	1.0072703278498	1.3655763287874	1.08521521022193	0.966202122893746	1.02997534510414	1.14655559036697	1.21288652173965	1.33621451437672	1.04082754083014	1.56899168892214	1.22995451750806	0.727964747711731	0.761811548175264	1.10422612772966	1.20954757572082	0.890712218926963	1.12828089811727	0.984863943997954	0.913446501101446	0.550618549619887	1.0303444021612	0.936119203187526	0.942770349222819	0.749623243200199	1.04557002768973	0.958525141571723	1.42893223595115	1.3726585559773	1.31656543667348	1.30938597447504	1.03148954985701	0.827454606286326	1.0066288396167	1.10117129271822	0.934330176029535	0.988698647119503	1.34946169483647	0.983104246590049	1.70630757716727	1.10741922347345	1.0072703278498	1.49014215969206	1.27883842976581	0.746942469282656	0.71411675527275	1.0018009171853
AFAP1	1.09724183563302	1.26196884887539	0.971521057135454	0.698280314378921	0.902952249176796	1.06343924059144	0.790159635051082	0.888468120518354	1.31681449846107	1.15671525015799	1.08535682079443	0.875191883916215	0.771601043857985	1.01964080138751	1.52812672903248	1.29343657479022	0.913685771151874	1.14055505015242	1.18553181963224	0.881233903411	0.996263819731051	1.36463193586038	0.559859219347115	0.756276188641455	0.76245863805153	1.23911191656529	1.003580261911	0.817491140016931	0.766664563328571	1.22115797975701	0.279529926588247	1.6692016968728	1.00731461501087	1.32763712793274	0.968734368225681	0.527478362155599	1.10575988202899	0.810701517001454	1.32060300060113	0.949434106418068	0.969063203984727	0.841270891791028	1.14822081881866	1.24783465847002	0.562123820002027	0.560917376829647	1.25008076186436	1.43761456084697	1.27382414452844
AFAP1-AS1	0.227701041216655	0.437432184939915	0.520122124382904	0.35812517694969	0.243497097793082	0.357092915074214	0.25894964849315	0.316045602055827	0.281879562959387	0.376388788479947	0.233950652683993	0.803651332422623	0.297118654233859	0.397949253340028	0.317562055038206	0.294061821089127	0.530121792340605	0.415308689809277	3.52288491501823	0.473318905212841	0.285509401776199	3.28624347210053	1.15562075873889	0.314850612944901	4.83016284024057	0.236013372283654	0.494166591321901	0.358604765135333	0.744946887091779	0.602931061013319	0.768499818946399	0.536071370149576	0.366166821913661	0.499862194062038	1.12309347198325	3.52288491501823	0.442791009142006	5.5110762042325	0.253456982203716	0.35701086720737	0.612955412704306	0.606106072115356	0.229391875395796	0.332542376380365	0.512971447579161	1.43942950599447	0.31905285555828	2.67322971270582	0.862191332326617
AFAP1L1	1.05636776181154	0.832574244582453	0.879450759955814	1.19301628294651	1.03735744714399	0.749917107885086	0.683807314770593	0.717934811460729	1.37980198224063	1.15671525015799	0.599964066033893	0.963818185391532	1.09139052063535	0.900443324969521	0.751739647163829	0.774854675264033	0.495728990679507	0.656351187284211	0.902243515248264	1.00172340032842	0.545534613296246	1.17211684125654	1.04055106286943	0.677749820988987	1.12628105091005	1.44105427091716	1.20396105293533	1.01329365431413	0.510504364233058	1.34906248369313	0.809146632546092	0.752938956502601	0.797018047000024	0.79131782430395	1.41385331580072	0.619212994496623	0.798267636229958	0.734653474455328	0.64591160259596	0.874652418425071	1.2851828942125	0.68813541971853	0.580651002808481	4.09886031623174	0.812565940816686	0.833224818611895	1.23094179338223	0.846271737347572	0.567867234388846
AFAP1L2	1.52726406057109	1.69599323487426	1.43761456084697	1.51639848813097	1.6614566475576	1.62137642963584	1.69678620385444	1.64575775249459	1.68255460502812	1.40479981516539	0.906009375511418	0.404161514951559	0.776715219965934	1.09416396577278	0.85701159107202	0.605951025249484	1.55480077465978	0.840861635757451	0.72722014396699	0.480588515549365	0.639445902742526	1.06965599998823	0.830199548804006	1.03497665655664	0.983524324752309	1.48735637482548	0.748554071202878	2.94830351577865	1.06298765053758	1.45509575186935	2.13564126196585	1.04250952852824	0.522708419621942	0.700883028194764	1.27688076150435	0.611491906166036	0.77415387724761	0.774400608681579	3.03285540851066	1.14730715463265	0.477120107681629	0.818366723774948	1.5885947246232	0.638811441400083	0.851456614739697	0.330062409966808	0.822442151954547	0.550465375311052	0.361068966084523
AFF1	0.924156177024928	0.823494545249864	1.07076513958422	1.02841227753875	0.906427188978057	0.935252598527824	1.15075638374581	1.07565264858301	0.986907443188626	1.03176008100477	0.947938934559296	1.21629373106704	1.05399790852157	1.3916085245935	0.809544662430816	1.27114226445338	1.24618319435406	1.12640287373933	0.766082359641829	0.840206010657871	1.09698223761737	1.00477552873302	0.905581347727903	0.996753271589117	0.868157019603169	1.12150656888123	1.23419819483379	1.64710973013176	1.33792908484047	1.1600127157193	1.03793407766762	1.36959673689142	0.995292028684524	1.45084192897568	1.35889106978298	1.20309604865534	1.13998214412866	0.790404795354701	0.927995722491244	1.02870589735709	0.414165055186991	0.696608319746741	1.55798212774006	1.16914731111622	1.22903687476137	0.449191437630715	0.929173351907894	0.620137850195203	1.63994041354475
AFF2	0.32995257618781	0.328564437098105	0.193837896586829	0.331775166488244	0.310452210188961	0.269211666120637	0.248107689718372	0.227420112353679	0.242319066897361	0.305828123793427	0.275044629031353	0.735560282018529	0.272930834584766	0.2866201676095	0.257003747961192	0.305054346557871	0.250550003806763	0.290950325737034	0.27845009703646	0.33354020256066	0.373962421272671	0.312939594221559	1.29810161997466	0.278735771518511	0.426035483816953	0.416189361587438	0.410644754483758	0.279396976172287	0.371465756437699	0.314772298385626	0.662351872671128	0.223290211442277	0.318155462994426	0.408554971080823	0.244513401957009	0.279812476942089	0.590150669149063	0.437004967846312	0.232983112451724	0.367431983672917	0.665605666909642	0.384064022012286	0.39385216035875	0.272553600505184	0.423475670435638	0.727288275675182	0.298972213629151	0.392359526358172	0.55058885487905
AFF3	1.15210052517338	1.22064463712731	1.56184433685604	1.1818781847235	1.09488692574922	1.56184433685604	1.54468648390536	2.09021419373744	0.880464873466328	1.01137232590458	1.4415954906737	1.09473882593406	2.90304474523032	1.27712277850587	0.277919519918682	0.895510542081236	1.3201906335579	2.76537902755745	0.35965808863124	0.33354020256066	0.854553655270213	0.312939594221559	0.23586065293172	0.52508383189126	0.59827367379864	2.76688658713075	3.88394294913292	2.87777117510365	1.52745737132053	1.90990958651628	3.59764705652058	1.64504918552046	0.178714012440612	0.138225615048473	0.715090918648402	2.31684139537723	0.257731629335118	0.166349748229583	2.71578179178755	1.60330323198451	0.34106196450369	0.320561851429668	2.64949920824607	0.944301709667599	0.866253007002332	0.143210001432057	0.365359749215685	0.979134632022955	0.509118541318054
AFF4	0.842338466087663	0.912458585126764	0.883212461837904	1.04796677889247	0.870420351355602	0.973313192066553	0.920321409609064	1.04935331266353	0.818572443709027	0.718507511609149	0.843739767691455	1.27805129985528	1.49502219703934	1.05840832556919	1.05725121305288	1.21039997055422	1.1104211837129	1.12882126289455	1.13019749626126	0.821144533374022	1.3617360252946	0.958575228555109	0.617123959463973	0.739801132272782	1.20834273127147	1.74540380008438	1.28936820058494	1.39306265990955	1.52772490304768	0.991444223391251	1.54834969441733	1.29571023596616	0.919182496255606	1.28789211569812	1.45325156999857	1.07202190493084	1.07715616486799	0.919909046835584	1.44403822996222	0.672778366447585	0.895455634840222	0.86130805526823	1.32024779618942	0.770240048561641	0.837971809066846	0.619786550237005	0.943989670809813	0.650825866151222	1.12320964588198
AFG3L1P	0.974275721848323	1.18549168698297	1.17940635752601	1.16668497412585	1.15194822943229	1.20002835303498	1.102395463914	1.15895041985706	1.00829552539868	0.966068621517931	1.28423427490218	1.04901893992869	1.06665006682786	0.580236155096065	1.08069758888177	1.27212755767951	0.818867027876471	0.923504860108347	1.32760969023308	1.56776679416388	1.39964466695795	1.16398578851327	0.968021141772539	0.952129055399289	1.03732620726223	0.888976176806328	1.59849428164256	1.025044364012	0.834973319774649	1.09375670811884	1.37488043737258	0.759614689348609	0.829078420524798	1.4057212565381	0.671378483448005	1.43058465160016	0.654658873931818	1.04551546983628	1.06286349360237	1.04596357310072	1.1134392133319	1.02313324019666	0.879648112170974	0.917009397788751	1.0128755529844	0.659074553028971	1.09314715627742	0.756665489257764	0.753897883677755
AFG3L2	1.17229341057037	1.38799761865992	0.769883859295684	1.04241476197472	1.2340693795509	1.28899510139194	0.725359845185968	0.86407718269556	0.909543271943224	1.08162272322544	1.11950041038423	0.48967102865197	1.02702734660024	1.05356686320336	1.21737635827479	1.03231175714348	0.933800372290937	1.23750941022126	1.06591003013627	1.89657401737082	0.955917090438055	0.738570320117737	0.57441182151002	0.906115318719015	1.57705039913561	1.10640627424066	0.528677192838072	1.12309347198325	1.1284314523828	1.01870845875397	0.812742793375202	0.918684358632073	0.972069146331013	1.05590795978893	1.04753680559187	0.957309508242163	1.01448402967394	0.938732905916588	0.631694103992052	0.862486811457933	0.845608477090656	1.33444239575725	1.15814227611522	1.16080003272033	0.925107871656259	0.823494545249864	1.24194518208955	1.24544534149455	0.665048064507646
AFM	0.189362699116841	0.169630788657243	0.193837896586829	0.166349748229583	0.156882969241494	0.195095524809453	0.18590903473947	0.295487425886635	0.156882969241494	0.139627769288391	0.20855124466347	0.6894773188515	0.17428402471687	0.118539562104379	0.193797335466501	0.170999526740336	0.193345271983431	0.167613539804938	0.171516037330814	0.226278702272837	0.209581546177381	0.139627769288391	1.17305332213564	0.213434997950258	0.207486653515795	0.182677339818016	0.19061816502758	0.138225615048473	0.207413042787223	0.157939073948043	0.612420066471847	0.280557901022964	0.318155462994426	0.216108725142172	0.13557457359775	0.135811826373015	0.315028910939737	0.2040537778555	0.232983112451724	0.286558034367339	0.125343422970848	0.540361660360875	0.229391875395796	0.132126281103266	0.512971447579161	0.760920856715637	0.173264851195559	0.221860933515375	0.235078613922618
AFMID	1.15983760176308	1.14232586585271	1.22391716735062	2.12551298730001	1.04637114149465	1.9196657917118	1.6133483863924	1.70535413976171	1.03115856330206	1.0266932353692	0.801824918553294	3.2234598948853	1.37273654582023	1.15014000921779	1.25884515111145	0.819667794631992	2.86060984880859	1.1196041623549	0.309948546292745	1.16250788172185	1.05912601252779	0.716275259846826	1.60861373711884	0.901460120081441	1.06265950489843	1.10640627424066	0.868157019603169	1.49014215969206	1.83193474170739	1.35833856066245	0.71690609595917	0.996512193447258	0.688043224021288	1.04754994097827	0.511836641840264	0.945251478607123	2.3047762194592	0.998765466646619	1.40748951304622	1.07178831837995	0.767268210706822	1.02313324019666	0.926137340023719	2.69285789510846	3.22976563647125	0.866687070332978	1.07051951310667	0.761513418704897	1.1343719314343
AFP	3.911324963471	1.57649269505749	1.94798089671938	1.11511799512087	1.52075813840456	1.41411972756347	3.40690691063313	3.37075582071762	5.39676243578738	1.54895010709599	0.20855124466347	0.735560282018529	0.525615421967161	3.49294554924449	0.345065038193241	3.49693675469878	0.596413920687268	0.220220390497042	0.224127430668375	0.226278702272837	0.592741540106672	0.200648033645401	1.25531541132243	1.15460177498413	0.406440564028387	0.236013372283654	0.410644754483758	0.208750303291047	0.252938480347616	1.11720330303336	1.25983637222233	5.95466133759694	0.393947509751336	0.266801129453264	0.193431568917979	0.557946672202573	0.379524403858714	0.287288643098159	6.06584558194234	2.69565891695406	0.187885609282766	1.29778992189846	0.41574083214763	0.339576551882995	1.31817686941493	0.727288275675182	1.85038472379996	0.221860933515375	0.235078613922618
AFTPH	0.690060452493376	0.652933279513618	0.891412191959163	0.782158110455523	0.702056513357068	0.6669852378149	0.866009571623754	0.9947822617616	0.701761901890436	0.662021957605449	0.856004318580618	1.18666922626077	0.992489150899834	0.701177915983074	0.88826830971313	1.33934679092235	1.00324534349815	1.3020543123574	1.00798169753996	0.833043677321486	0.77322226055289	0.754241727091897	0.452863613716218	0.779674101380135	0.752625228693908	1.08926995629665	1.27514759361532	0.985952689910119	1.49374725873953	1.23237240746363	1.30177327179964	1.19197436374733	0.778922250922962	1.09681194822901	0.770433911820854	1.37123648838701	1.16405123872366	1.05150333684815	1.16141418555922	0.850588334858319	0.89916643447683	1.00868534151337	0.982414796882951	0.808653402110179	1.12920214853293	1.10491396195219	1.32975650183133	1.19673381023149	1.02070566292225
AGA	1.06080852269364	1.10968567243085	1.33799368881178	1.41071336855397	1.11851552075868	0.990047125383302	1.40748951304622	1.2940829830005	0.934349491688002	0.991168338259919	0.868441005009789	1.11778698795487	1.16371141381715	0.775796481943818	1.09951370525504	1.36546298102856	1.47513364739135	0.902967847632983	1.21766450377436	1.93498689147667	0.940166549995074	1.0277784918278	1.39360925905251	0.952129055399289	0.774422280571375	1.66764755690695	0.771326752765238	1.24279705070875	0.634752668835028	0.989250617134377	0.836735790520941	1.13441848049295	1.22497145416895	0.953631280576581	1.07807777972309	1.29866115577666	0.787244987349907	0.919909046835584	1.01810041764498	0.991414051412893	0.560225492815689	0.614434720116733	0.846766824073758	1.07597775253361	1.8170803726549	0.963178640663048	1.08485366481953	0.798503886754328	2.01402615421539
AGAP1	1.32571427940691	1.36845487411566	1.46552070278499	1.15789801172249	1.36211148499741	1.4916657121156	1.57525162948487	1.47410953481929	1.25152137877683	1.39025562708388	0.815581605450778	0.894890256347793	1.10558702553849	1.06120858091704	1.20360309530255	0.944191754254916	1.23467165178423	1.12332693411607	1.00798169753996	0.930651711543808	1.01842311132763	0.958575228555109	0.465256050225311	0.962066229111655	0.796053615504908	1.05116827930053	1.0167499384617	1.04897150712068	1.2923174120754	1.18194530537667	1.4991036475335	1.19564155430276	0.899513712755694	0.709852476549767	1.16085024233085	0.916826476660307	1.62478294186288	1.08785901474344	1.19443124176616	1.30806432206917	0.748573418927991	1.0886571762728	0.972240285056305	1.1381131098886	0.615610596655253	0.24718119137787	1.06959616916453	1.08418968991082	0.99669659331266
AGAP10	1.2280532692034	1.36741349830487	1.57093871400491	1.1818781847235	1.37385808764044	1.35402310574478	1.91810680772918	1.71035953927174	1.22564890969007	1.59250879984076	0.701531094869494	1.1477533364033	1.29066951317363	0.793226394870685	0.844252778662631	1.08129043260514	0.939676362109812	1.52042957875856	0.92684647858472	0.947964826525346	1.30834615608121	1.16914731111622	0.35208957043049	1.30777847040714	0.634960253208226	1.10863178856122	1.01337028193488	1.08139101206388	1.13892419186666	0.809449645260914	1.56796648916618	1.14016745595393	1.01100723051331	0.781814183979212	0.941628167474538	0.948391107908732	1.32828145447345	0.486498955251988	1.18792100808891	1.15085626708686	0.629019067853802	0.976633933035643	0.90576457107185	0.96696162416831	0.766427827653406	0.1980199108808	1.03270859384814	1.43761456084697	1.29787870397197
AGAP2	1.1477533364033	1.10968567243085	0.589040292180552	0.642374700930359	0.902952249176796	1.39243836768523	0.676856298315703	0.472709384096624	1.29176771449043	0.864618108107458	2.09449491218911	2.09449491218911	0.743674402919324	0.705471037162863	1.02251467227737	0.640890968432663	0.5679202733852	1.28311627496279	0.641096417656155	0.646584799370722	0.209581546177381	1.23614044975644	0.339055438656758	1.46063052152558	0.493961942162654	1.07145608907662	1.33496614173608	1.01329365431413	0.569670257352648	1.52538617263408	1.09465222535553	1.24335938556009	1.31486587005287	0.925562621284812	1.1751695999716	0.814698770896026	1.56544865322754	1.78924210504548	1.17328403408856	1.63634382770362	0.969063203984727	0.384064022012286	0.514507982418235	0.853561070546643	1.90024271338674	1.98836359159996	2.03281902600171	0.737677536332335	1.9611267386264
AGAP3	1.35178730654296	1.41563001820309	0.820067155901699	0.777592568924669	1.31502180632854	1.25386423212352	0.862223704472512	0.882680205679584	1.25645971472432	1.34667694924179	1.03274254351246	1.35225295534559	1.28144243469579	1.22000666711798	0.748453580641947	0.874131948295898	0.852502988648576	0.89088617032941	0.697875256224995	1.31529465368592	0.846991047490568	1.03237175052394	0.926196218531999	0.730642362282779	0.90025436148653	1.00916998635238	1.20661889904834	1.06843970366299	0.721668095252722	0.82146341990065	1.191665342348	0.95896865690991	0.942232860021086	1.22944140600982	1.20725750186544	0.98002869181655	1.38818274938405	0.808619187084569	1.04598473175834	1.08578312503684	1.27701052077943	1.14288071826422	0.939458146174586	1.20541915949818	0.931903624304395	1.1099207569454	0.94220285129641	0.8801944943556	1.11801725323765
AGAP7	1.05306958138181	1.04269181084533	0.958104591167528	0.801058787602549	1.06433205505501	1.18953028784505	0.928347020656979	1.15460177498413	1.0881998248713	1.06462477442054	0.84611115319642	1.38640483602699	1.50386871729045	0.833712098659027	0.739113162282262	0.975414164815779	0.827322174555022	0.783504360308761	1.17857629510855	0.895424502790165	1.30200703885527	0.916413489407438	0.925127741973088	1.19814512742984	0.807775910985902	1.32013347092637	1.06632207149442	1.09579880264484	1.10025082150172	0.989250617134377	0.795786583601657	0.821309292100819	0.899109543984549	0.989367051608234	0.642545278913932	1.12744462730883	0.960563308420632	0.90335442002531	1.52632283608066	0.77135641199296	0.745853817913878	1.06340371911489	1.62807638756126	1.46256174485625	0.622914151068199	0.284718777704237	0.967619108440861	0.990283339090636	0.857182007847984
AGAP8	1.33906275695523	1.19084226303698	0.980575426268038	0.804991373241204	1.19391050041406	1.29256729135455	0.929040880133322	1.13346672718281	1.05045232189599	1.03671509994848	0.938131078197652	1.54799240383405	0.992489150899834	1.2900373772934	0.905801683738208	0.753709156787019	0.723972814921432	0.913327600491794	0.980047540370351	0.961470411831639	1.22047575221782	1.00386079736473	0.715826400958183	0.864291314950548	1.00351576248247	0.715451395664904	1.4298450517438	1.511347203842	1.0329687106865	1.15816453168402	0.946056090641185	0.951655272580972	0.927995722491244	0.981695570154594	1.12309347198325	1.01678952606172	0.867804903730426	1.09905847289431	1.19103020755414	0.723562255493928	1.00968405371603	0.934587644620018	1.23016587911039	1.25740000669512	0.719321499235331	0.239472752622431	1.16640995688273	0.968964123827749	0.638487227345442
AGBL1	1.77868892434907	0.518436496490476	0.702865599874724	0.535419183780735	1.46401360591023	0.321453082768216	1.37247162447213	2.10209013535965	0.634465801583192	1.87724366000281	0.935268234825348	0.831193347566751	1.02702734660024	0.475143876898337	2.39873600520891	0.492906924547459	0.491390195292419	0.367699278994537	1.69403874705015	0.681183351708351	0.592741540106672	0.972047542636253	1.05679882189688	0.404161514951559	0.426035483816953	0.536891542367036	1.50235800357269	1.54051525215507	1.53069711561969	0.436412933820904	0.452550931129431	0.335504223255287	0.266595866615307	0.474986955125834	0.617333437998476	0.279812476942089	0.590150669149063	0.675078364995165	1.24006744354599	0.367431983672917	1.24566193964061	0.673417843242902	0.865862851035933	0.906948956852644	0.423475670435638	1.18849184882159	0.377695909873994	0.441472078180674	0.477533081311754
AGBL2	1.34244517507395	0.857233709530365	1.27798696201841	0.816108857854261	1.18985738637978	0.918684358632073	1.61945264583209	1.55981151844557	1.45364505316145	0.725797919988037	1.05708941871101	0.952267894617018	2.60817574164852	1.40351441150378	0.576092865920403	1.50547199756922	1.90475373513737	1.95874795920989	0.467792370478465	0.735714458021	1.06318470089413	0.431635023777392	0.211073142261841	0.895557779678474	0.380294172552427	2.14203284952458	1.003580261911	2.14151831040828	2.35296752017232	2.4429160369845	0.971910803452103	1.35505541836705	0.071079302297104	0.522273328115538	0.447255171225737	2.04752483511911	0.690497322879451	0.41080847506676	2.16251817237553	1.85496233956469	0.328004744042326	1.09437103864282	2.23259267261593	1.84957585387157	0.144264217816588	0.194411298375792	1.15439929268676	0.737677536332335	0.434605684410483
AGBL3	0.729023254671912	0.539049311144132	0.483955751503899	0.562589352038245	0.621026084001753	0.497226526832847	0.508156092332233	0.572576941617562	0.680019308267747	0.625541710327229	0.56396518086116	1.50938325469993	0.722513345926376	0.506138369660786	0.549869941482184	0.614359633241139	0.560612822508076	0.474503411110334	1.02865047679508	0.721070088659406	1.0065084290972	0.595688136654172	0.985799098039971	0.372486205535871	0.737677536332335	0.436488808789093	0.689169768867518	0.637770035214847	0.69785075552881	0.407141275511728	1.06924859428408	0.941545873407408	0.838497943606978	0.722060219921685	0.452256644006869	0.820823139958537	0.792951791890981	0.481747144261799	0.529910762283752	0.611698816061478	0.602198017536455	1.15736769174438	0.823494545249864	0.787870909635014	1.0161938295225	1.10491396195219	0.511610642683664	0.628871865440507	1.04023495909665
AGBL4	0.69656065097622	0.394230295039803	0.651430807535368	0.399361058461516	0.625906972238283	0.542828548885163	0.899695641097808	1.35777854715912	0.440146412385627	0.666072760949812	0.460432035554897	0.864118804608479	0.446097213031939	0.347834981635778	0.379002465860334	0.504954458248222	0.220421457716882	0.640119262444068	0.869900622009964	0.246420025972211	0.940166549995074	0.224018509312514	1.26440828993273	0.383064122592846	1.03461343254589	0.998014348222113	1.04088842947349	0.369486177812737	0.802534444347584	1.00635417343709	1.59396296829881	0.448635993359041	1.10555073174775	0.255881619085126	0.596011624626754	0.836552437187191	0.419836321040696	0.259744553805475	1.33342569396748	0.403040061786008	0.414737979866186	1.71496815383807	1.02702734660024	0.378490243402512	0.596011624626754	0.818642738200225	0.305054346557871	0.260899141792254	0.514226787390749
AGBL5	1.40149427950423	1.36845487411566	1.20363151354663	1.18913717604643	1.4570966270878	1.41411972756347	1.20253195291512	1.28237418715507	1.31041316790143	1.39767838763504	0.538776068528751	0.585915765232585	0.892983515682933	1.00986829520698	0.900031117454037	0.978812937315891	0.992837607587497	1.147654762066	0.888468120518354	1.4953084278456	0.834140207203366	1.21835402665357	0.292697849026613	0.982496932189253	1.41431122362932	0.818455514389813	0.771326752765238	1.1879926308045	1.25706883244512	1.11095073208229	1.42350372017726	1.06555012309395	0.944908407170303	0.869736093830419	0.544640842199991	0.895531740819259	1.1361063290153	1.24016882536294	1.77143912249223	0.878890722328425	1.66848128711987	1.37439559317834	1.05058525529351	1.14945516591256	1.02007518353313	1.26601488725295	1.31316857877944	1.1550474407528	1.08767488965512
AGER	1.22143427633967	0.990508006112231	1.1373012887962	0.816108857854261	1.01967890873487	1.22434153210907	1.22140498774093	1.10681845807374	1.37673046628842	1.03176008100477	1.44799587122481	1.40647608536501	0.743674402919324	1.14547641073823	0.875064110892375	1.30632488435693	0.631762538392914	1.25484642872455	0.661213159228582	1.31665475968655	1.0065084290972	0.662158860343235	0.347062957022268	1.12344381965171	0.864093796391512	0.727932683869772	1.54200793613192	1.17080830778532	1.42668967744129	1.37668442400072	0.942593080456959	1.06938787926116	0.682355386339393	1.34411767515858	1.07807777972309	0.89748332064891	0.725552734030663	1.44860992013151	0.598233260959149	1.28292293882208	1.50467206117585	1.00234470156506	1.08543392466488	0.708062821458338	0.306281460136752	1.1995233002107	1.1297248022788	1.17268557165097	1.19527002982728
AGFG1	0.933049325158585	0.846959372049472	0.823373016801122	1.09730181538186	0.782731057863661	0.950271952602679	0.932951044154934	0.788756305471629	0.736905576274343	0.886915103904116	1.1268155571938	1.72121796023379	1.07890910351171	0.844161289996048	2.00846802387469	1.66469385087597	1.22444965122222	1.147654762066	1.35994320730581	1.13798695138604	0.822949188379095	1.24626813834324	0.999749274644322	1.49200995146494	1.37385808764044	1.24576512006787	0.846271737347572	0.857682699879486	0.975222469369181	1.02171871568458	0.407264849632008	1.05859288936505	1.72223578700691	1.06648267388422	1.1826177577433	1.03519718454475	1.91360752662512	2.07520635717855	1.08326000889206	1.20537921263786	1.06309805309536	0.68813541971853	0.945180475777832	1.42339308390797	1.34964166839371	0.631583675482016	1.25839396900426	1.19673381023149	1.16958015329055
AGFG2	1.51419379883015	1.45546202686992	1.22789208329355	1.39895888035308	1.56359872015294	1.47572483293968	1.15828340926451	1.37273654582023	1.35602303751806	1.2405015597447	1.44403822996222	0.952267894617018	0.86580001695489	1.41141379746499	1.09481900517999	1.14527809878049	1.05131227951636	0.868759293587911	0.756794286487042	1.13657898463345	1.0752130430979	0.888308207152044	1.28668027357689	1.13154910401949	1.2228788926962	0.770875078723594	1.22343245319929	1.6500404605442	0.717962953689988	1.3721705842098	0.698716169214088	1.04778776297719	0.712933249299646	0.896945021089464	1.33191323401264	1.00711544184352	2.11208864079968	1.64042576264945	1.51118332416103	1.56776679416388	0.856363296471164	0.903496665271827	1.47921940715506	0.778229708911265	1.03140512642284	0.983855294733962	0.900237696657116	1.01407474605729	1.10955186951871
AGGF1	0.745038931706897	0.81410735824629	1.01467510732282	0.979104482016715	0.837836671942147	0.745602532998628	0.974778135150699	0.996533144248123	0.780084115892496	0.800083494021897	0.954744772052323	1.54728429256847	1.3796773912849	0.844161289996048	1.35905283407465	2.00238638250418	1.2052036233727	1.18227634116443	1.16477622462916	0.830167127070715	1.2679922478303	1.01002797472665	1.00510025336102	1.18863665433648	1.0492912940383	1.61083159632405	1.15922993239493	0.988960453778612	1.33588723117802	1.08030284757078	0.785278240682705	1.40197710092074	1.59749775349683	1.43376314374912	0.633066488380572	1.36896921771964	0.999818790633935	0.967221631299917	1.30375677930891	1.01534170768367	0.698472273469032	1.08535682079443	1.10212181207471	0.699100823798376	1.14534281128415	1.13431950294788	1.09870153050361	0.901705892987578	1.97451986669507
AGK	0.658374590360851	0.714552914128739	0.803298459268683	0.821913959730103	0.680454602399285	0.616993369060442	0.735996411481322	0.859923511757512	0.564667356853486	0.522639353008532	0.849791528123089	0.979011875406711	0.606147729944607	0.54173347760307	0.862013563297643	0.594662130120728	0.942652150199732	0.679537885070476	0.835553360158292	1.29397452091772	0.710295671391772	0.591535384155111	2.1673491322995	0.729208891798415	1.38085581715941	0.615316770187774	0.771326752765238	0.716641582492181	0.564852361170105	0.745912510214448	0.734292717037643	0.681914420424963	0.801824918553294	1.15136028979271	0.686628410121918	0.720493781601573	0.8531396686147	0.828378523639373	0.680677000178123	0.628444426864932	0.607885023575037	1.04044235003849	0.570908508982385	0.791445457959555	0.925107871656259	1.04065524402694	1.16292450534181	0.673841912009315	0.372171799395364
AGL	0.933049325158585	1.00970834945752	0.971521057135454	1.01348221773066	1.01967890873487	1.10776949328263	1.19996230963346	1.26401823344319	0.89470219961739	0.980760327505213	0.925430591976981	0.224336180126749	1.20221789029767	0.935306582521314	0.961337443144497	2.99627405049982	1.55267355672218	2.52448950232482	1.2320102923517	1.04913710696847	0.932662646344262	1.11355755497885	0.281441896139714	1.14768897863185	1.09260976163004	1.74784562875277	0.611790467098434	1.3082771017088	0.950388362382204	1.12358161845439	0.612420066471847	1.23338449181429	1.12041042865763	0.755376831395124	0.571324269330814	0.707549744332214	1.2285925846417	1.02906718770616	2.22072932557306	0.836132519088287	0.952544761837086	0.657836909912938	1.04557002768973	1.11114937460388	0.586248017676398	1.28472901414633	1.43196704587217	1.4797573084139	0.726552709864663
AGMAT	0.471115896980309	0.575165355929493	0.508335430702171	0.450652823815855	0.67459473199646	0.625154813417003	0.746160284136539	1.01477468956612	0.445097659930685	0.684133653820012	1.37069955930559	0.932585488552819	0.737539269522481	0.732877091361286	0.716258019142762	1.2320563937864	2.90706955873812	2.35042499830445	1.87267660135589	0.979631985385934	2.02293569630754	1.62049608134126	0.615833360040289	1.17477851189171	1.42056465193303	0.770875078723594	1.40460438883936	0.571776239734411	1.47373339204311	0.621392940725387	1.68429390637991	0.480647040842196	1.22819913118128	2.94830351577865	1.06969427337545	1.08120443905145	0.731862975362088	1.01361555085173	0.699811927099695	1.04288781218913	0.676162860179195	1.27382414452844	0.376166094802328	0.411922543984134	1.14446748291916	2.11594662531948	1.20729675021364	1.05859288936505	1.99168785854772
AGMO	1.05306958138181	0.780188013513397	1.43761456084697	1.63979706319802	1.08189355387621	1.40640794176522	1.42774782744619	0.820768043720184	1.35333327824701	1.64382062102127	0.38427417069928	0.735560282018529	0.272930834584766	0.968295280164293	0.549869941482184	0.45085923327416	0.288441895123935	0.386511742961016	0.72722014396699	2.68399378991535	0.333122666381723	0.400099063006641	1.0938398505797	1.13154910401949	1.47596012497833	0.675971360077367	0.388140188335202	0.571776239734411	0.321908720039362	0.297192046666354	0.452550931129431	0.861674879539744	1.12041042865763	0.408554971080823	1.11018020390584	0.619212994496623	0.682589558804671	0.675078364995165	0.337567791525411	0.462475151285671	0.866339081396147	1.56012298761745	0.406230263088023	0.401036124200796	1.46761175666001	2.02184288608607	0.501332362742344	2.25562178048204	1.62624286619769
AGPAT1	0.882680205679584	0.877928399753978	0.755018747468941	0.642374700930359	0.911966737986662	0.908439592207765	0.699888301794624	0.619734414119417	0.90380753266711	0.897928967594648	1.24265249171557	1.19564155430276	1.08350227758306	0.727707412248082	1.32914798179811	1.05820656564143	0.825083379256944	1.24104774522156	1.13019749626126	1.36986283318865	0.737913908978144	1.27309367560779	1.36000164005275	0.785216729201251	1.24410093969714	1.06579947476306	1.39209718654195	1.16398578851327	1.01130981107461	1.31152600872356	1.38685862430167	0.812972900746533	0.976093334782776	1.72964004827995	1.08593521130169	0.863474450886958	1.02431827050072	1.74082011551128	0.894890256347793	1.26839474823669	1.21564338261468	1.28497852631859	1.03661253840874	1.01137232590458	0.88110658356783	1.45370563684011	1.1297248022788	1.01693017048378	1.12754424725391
AGPAT2	2.23321209071586	1.00095615565622	1.54061420094896	2.17142107255485	1.75636192857911	1.25935699718985	0.914273343978621	0.809831983918717	1.60819438341044	2.30623521567338	1.04776880013289	1.48394899468036	0.889753262596869	1.42023693041133	1.5977488450472	0.720540659444693	0.610510347309612	0.696190349466216	0.535328924217985	0.947964826525346	0.668899205298663	0.935268234825348	1.41817968277366	1.27062473380495	1.07711825858054	1.39264905738825	0.621608193215659	1.39029411084686	0.824477003278573	1.46332346508327	0.68512053063887	0.620483715549239	1.01508929385324	0.891602005845661	1.88724760950025	0.688027946380856	1.37698250241281	0.94217181622065	1.20179324512857	1.03919423590958	1.16280927471366	0.804064172176503	0.818843865920907	0.944301709667599	0.866253007002332	1.28921765971387	1.87009945447972	0.769825608340998	1.18251570235327
AGPAT3	0.814757736888955	0.715411344683138	0.896703821330921	1.17006703957226	0.659852326490627	1.19181760953616	0.682449919434932	0.707068517985625	0.713301552470458	0.783812956232114	1.30903365864758	2.02606576341032	1.23349132318927	0.655128814633295	1.18626439341724	1.06077603126716	1.0116713640962	1.31118098454693	0.789721455547919	0.865759664506559	1.04604531056495	0.968395340996895	0.893324647701705	1.97867853533109	0.564395307389601	1.68740029305522	0.850039794242635	0.95058473609209	1.2453472021199	1.29801808839766	1.09700600158369	1.0886571762728	1.41573580013265	1.84957585387157	0.610557220358046	1.09306569409533	1.13227975990834	1.03373281968795	0.627369428792081	0.848789053281117	0.955458366615602	0.942257283947807	0.911412066583155	1.09721164591973	1.3617360252946	1.06821525338486	0.836016148359937	0.998210817619009	1.2838856730826
AGPAT4	0.800634754404901	0.785431208989168	0.994633870384425	0.756615459118139	0.883962938155913	0.782346501219274	0.8569851807162	0.722305052478899	1.16821462178781	0.641951353710764	0.502983466728195	0.273179998281782	0.560418256777033	0.851042497814358	1.17400188644208	0.514957999931093	0.582409497517635	0.642927596768126	1.13576127381692	0.595855139922299	0.644421758437552	1.62338070253017	0.975312723715189	0.628244821580571	1.43126233116531	0.856433582007559	0.913074994554843	0.633991253238409	0.439674836076576	0.621392940725387	0.39902779419422	0.856105954284191	0.896504416565001	0.626468548612892	0.877872360498949	0.448179711334657	1.14773141936544	0.94217181622065	0.874822919405709	0.693842675918082	1.89739173206922	1.22657184408191	0.980455848987681	0.693043634187214	0.90584754386041	0.412115359106868	0.416866428000958	1.58641796585994	0.589800683401621
AGPAT4-IT1	0.89310550580634	1.08912120030698	1.16793352188709	1.11511799512087	1.12719156007417	1.08521521022193	1.09761698305634	0.888468120518354	1.47333497621096	0.93071333726112	0.72671273272877	0.243079922320207	0.675262686270104	1.18385846184672	1.98043256780367	0.46664081802098	0.663204159632826	0.656351187284211	1.36403430820848	0.658881216800923	0.714424490272347	1.64532280074732	0.896593824479661	0.746116134862056	1.35677840548846	1.12916023014952	0.889628577940179	0.658147464962081	0.321908720039362	0.733523972207783	0.911966737986662	1.29035975529661	1.09122298043708	0.688462732699226	0.874039697438089	0.517075129292964	1.16522122506227	1.08057336996056	1.20929266515555	0.774671900148701	2.2870798984761	1.35356290024582	0.915884805493638	0.755107472346826	0.95845210544312	0.282667347921108	0.448928641319306	1.70520637836412	0.918684358632073
AGPAT5	0.642353689614692	0.851576918712053	0.713957136856894	0.687245325408372	0.625906972238283	1.11723189290337	0.780575057671022	0.749572545366439	0.653757709999677	0.562197823429063	0.922008931647872	1.08097417926694	0.868663764294781	1.02498592877175	1.01316768519898	1.08971152650877	0.901726486150861	0.991655215260306	1.67569945950015	1.31377859398514	1.37219992159097	1.23884241397033	0.313057588580216	1.36000164005275	2.47067307225913	0.961550479044845	0.218416981758889	0.427545884287909	0.547730596422936	0.705153770596223	0.574139209203803	1.35505541836705	1.42460158714996	0.569071632212351	1.01687870342659	1.43615300586965	1.29392233677734	1.477720191097	1.16247135318485	0.719690619373351	1.04991741348061	1.74158309194655	1.00293458676251	0.948873116264829	1.40090858207569	0.998599630523744	1.44281052654926	1.65636382475016	0.905529603721282
AGPAT6	1.06841037554947	1.06833041389533	0.808514158516982	0.921780056950432	1.01967890873487	1.32777752305289	0.676856298315703	0.873022401338781	0.859923511757512	0.985884421671077	1.55001318251036	1.47231797694327	0.984342502992991	0.799158568370223	0.870151679947828	0.845918069241388	1.37953040834476	1.65277108328351	1.08139101206388	1.01532448010543	1.31554015849641	0.863218224952019	1.74743403660655	0.770953010646875	1.47596012497833	1.51264169734176	2.24937842432637	0.548627176704712	1.00078675373397	1.41437014387136	1.63994041354475	0.963031258941119	0.91086573904955	1.72137478069084	1.64096605921355	0.654583480865718	0.772703319750563	1.20524879148176	1.00536720378529	1.12619606702932	0.8349407841498	1.04882364819967	0.663042656832386	2.22189242643753	0.220869162010138	0.952473556280381	0.900237696657116	0.554420322144468	0.827530792448073
AGPAT9	1.35420303506455	1.52415961704007	0.90632348111331	1.6179518542272	1.34313312207766	1.37817850777723	1.22876141100081	1.2089087029916	1.64030062369701	1.83720139715476	0.770240048561641	0.224336180126749	1.52615314987759	1.23297922837788	1.09951370525504	2.14070189810519	0.67703804657722	0.702323700441901	1.94927542829192	1.49661416975965	0.16976200670501	1.68538217244619	0.172994563058382	2.15014102963153	0.852240148373728	1.1826177577433	0.972090750025773	0.697583405609406	0.707743152789966	1.14722029947935	0.36255302139706	1.43641382984025	0.559214124795424	0.58079995733969	1.54663357164482	1.13038134192148	0.964436042589397	1.45678845725675	0.732423679229343	1.22652919708539	2.3461443362193	0.282056600184315	1.29707589588922	0.616741314948639	1.4547518899531	0.217513910045079	1.46014271408417	1.83654614492892	0.918684358632073
AGPHD1	1.36073661717002	1.6317857921666	1.44281052654926	1.5774052849656	1.32985160720352	1.12751576573401	1.48178071264867	1.43887931420954	1.32337763049115	1.53856114492703	1.10068451555808	0.967733212871853	0.814023406652681	1.48694916345907	1.12733604108117	1.16919442065445	0.582409497517635	0.74408166253709	2.05541994190321	1.69120100031509	0.854553655270213	1.84490767953746	0.734162575163838	1.42708664818896	0.975001812566537	0.657061322676097	0.86113436096786	0.588131594772656	0.997353631712458	0.698500517874379	0.90397641070037	1.41628981368799	1.19059588857763	0.861047090430543	0.817420259291404	1.03519718454475	1.20286195258003	0.759111914049825	0.723404136023886	1.28936820058494	1.2738711303882	0.282056600184315	1.20982904495102	1.81830288741797	1.22394489106045	1.28921765971387	1.52926139771553	1.26835451684103	0.98497801676963
AGPS	1.1195518171553	1.0485676429302	1.22467308683114	1.30884520300782	1.05572821520094	0.932852172753917	1.29076747846568	1.19759160364282	1.25152137877683	1.0550226294556	1.1421223212055	0.207413042787223	1.39512161779756	0.994386775581597	1.08069758888177	0.688585262299325	1.99722560216867	1.33284230298227	0.998091642875376	0.454432315902453	0.505646730212887	1.13383041602197	0.168499133724431	1.14768897863185	0.519136311175234	1.16825621652795	1.21147994645003	2.10811602157868	0.407450770124042	2.01913806459852	0.842718869640328	0.686269911003317	0.582181360688697	0.577583788700038	1.45310308631843	1.33126280630458	0.691459064370558	1.11327787881757	1.47618582470366	0.547678596192941	1.13641389714071	1.02070566292225	0.777929829405921	0.659304705118173	0.256086496558709	0.34242746745457	0.687037263666315	1.29154280687009	0.532223590323283
AGR2	0.685394788845464	0.463980411380012	1.31235684831228	0.603156307797358	0.473632336825782	0.550723647527592	0.875679884993462	1.07202190493084	0.843711052405141	0.300174498038755	1.00731461501087	0.0791739312269848	1.7409744666002	2.33134780880408	1.65525227349033	3.41472793483434	3.30545071452544	3.65952919110475	0.0601486285773821	0.493921981705321	3.42208186805857	0.139627769288391	2.09374476765403	0.302263006568092	0.159692399107273	3.03285540851066	1.85229481704964	1.8316796764284	4.06430559949121	1.36672177683899	1.08767488965512	1.37312424382483	1.31989664473062	0.0782985668152565	1.4992115568554	3.46228071548693	0.711371015785764	0.0906310897620136	3.19690490863719	0.836132519088287	0.0700215124400767	0.596947181108461	3.19152650940811	2.39533353521535	0.144264217816588	0.188093815187165	0.802628730812239	0.106242773524243	0.737638459612734
AGR3	0.800634754404901	0.510587408313859	1.19933720553026	0.394856898537014	0.429328600221345	0.464646038147266	0.760569421645574	0.584232917115759	1.0593710059944	0.385138465017607	0.322331717821417	0.0513000321588449	3.11198306733407	1.16425601639314	0.422054195363833	2.86627544779111	2.88152300282014	4.4388343539459	0.0601486285773821	0.0744356519854822	2.82048515837176	0.0513000321588449	0.0260896594146272	0.272708089868959	0.0588150335860322	1.53474143477509	1.36358606874619	3.4889543437902	2.66256141287975	2.80834779223722	1.36181730640858	2.3047762194592	0.040567016684162	0.0476355145583061	0.456766194467677	2.96049222859949	0.153780967067269	0.0458038117669625	2.9110633313776	1.95787436747453	0.0700215124400767	0.234011049603164	1.15814227611522	2.7258669268541	0.0260896594146272	1.11562248363258	0.542139472579457	0.0601486285773821	0.286137698698872
AGRN	1.06397928454914	1.07847430816536	0.896703821330921	0.767880764497401	1.1223084901921	1.22016518915521	0.746672219379516	0.917291546044566	0.90380753266711	0.800083494021897	1.20366564678199	0.857242321610387	0.569173369454113	1.06600943139273	0.701208344666588	0.723494864678095	1.05701352312946	0.853424808239661	0.783031249882878	1.55019366635303	1.30834615608121	1.17531817319076	1.09843977858923	0.594379627358409	1.07905799986175	1.34163924831972	1.00119616146713	1.34589403145712	1.27755763041174	1.00718132658644	0.932196357205831	1.16636758337384	1.2000972947794	1.46833333537559	1.23145624088329	0.865417464042614	1.39472824624383	0.880215623525278	0.478107948837294	0.961304614073952	1.33092217195367	0.293569258727763	1.44919702890371	0.679973933879626	0.246611820142936	1.55480077465978	1.02296853727169	0.926370406854048	0.759111914049825
AGRP	0.642353689614692	0.575165355929493	0.441818719618417	0.462240727650272	0.519580458790709	0.526912135690322	0.65526369358249	1.21657200557705	1.02178937410556	0.794810040358784	0.892250750213683	1.37373531256713	1.00398657365058	1.69954522776372	0.961337443144497	2.02184288608607	1.24618319435406	1.24104774522156	0.888468120518354	0.580849881041443	1.31554015849641	1.44393294542309	0.947922842465139	0.434677283809695	0.845681278637073	1.0046234849161	1.38148275165091	0.880885928327149	0.867890624270887	1.49256878491508	2.46566103611902	1.1037069871813	1.29707589588922	1.63681545550056	1.66643992722146	0.782104045365166	0.807795995898296	0.692564130849815	0.993209040244679	0.991414051412893	0.520163946041062	1.24405148301484	0.48343419293309	1.16534562125042	2.19901737582219	0.631583675482016	0.909830326390214	0.577414816229572	1.93335404686019
AGSK1	0.759712776632091	0.664543740769731	0.793661798819594	0.530990134348069	0.581504416436141	0.69627238390114	0.4936621583721	0.517743518824013	0.730978785734726	0.613863736877431	1.43101906095982	1.21320140994092	0.539618178146489	0.53235541659253	1.18712036393033	0.87957426733187	0.514771253977871	0.760541834862084	1.82191346496805	2.04928175910051	1.04604531056495	1.353032728058	1.10808328531641	0.598055397750605	1.84208912808805	0.846082255302518	1.42023693041133	0.662385034049498	0.984899586280401	0.79929441983505	1.4412758714729	1.52754197331536	1.28404674209075	1.01100723051331	0.371250576929224	0.751340018392612	0.807795995898296	0.880215623525278	1.16247135318485	0.607667638591517	1.50725908628381	1.07393214823584	1.46591606945491	1.36047422226032	0.914273343978621	1.23275771186967	1.14230266224772	1.62465852591525	1.75348426501533
AGT	0.842338466087663	0.328564437098105	0.971521057135454	0.728677977643256	0.402455868830883	0.565802493385632	0.43354936659797	0.330621734328476	1.19602448693432	0.351755682940194	0.0945462012137003	2.77157881816727	0.446097213031939	2.37383783972048	3.22976563647125	0.74277368425807	5.23295802121962	0.689909860446599	2.48932869471003	1.77868892434907	0.862137672912887	0.49502094550606	1.52697858105618	1.44249918254132	1.0874306735556	0.998014348222113	0.494166591321901	0.825218431818867	1.37219992159097	2.64238948894499	0.228643144607115	0.536071370149576	3.48411550815465	1.74784562875277	2.08454165369694	1.9590562862942	0.748573418927991	1.43187740201759	0.627369428792081	2.31321510273262	1.11738231808139	0.970472096016481	0.345141508870471	2.33488536093963	0.638601625193368	3.56861777835498	0.35371757189797	4.13220566783411	1.0018009171853
AGTPBP1	0.658374590360851	0.619425783671579	0.676249438940157	0.681424009567759	0.58969632544099	0.639409490935995	0.725359845185968	0.646248236340966	0.554470147372159	0.655161157104501	0.770240048561641	1.11493371189263	0.850562093763567	0.354950654721758	0.889469392863524	0.589096524774556	0.736400534136615	0.649862146439267	1.15707049078356	0.750099845057701	0.647423071201418	0.582786379830442	0.881128755092374	1.02730009678239	0.87331935381989	0.888976176806328	0.590319985234847	0.575742625697679	0.528609464817331	0.723787213840291	1.16591786782548	0.906860385585376	0.888351669025835	0.645302742412678	0.472650443325822	0.790295661626937	0.874454001936938	1.04916763013489	0.613839051547235	0.409573421354649	0.787870909635014	1.1022094824669	0.466272878071909	0.495527282953608	1.11272235735439	1.15927768124058	0.723972814921432	1.34390410436656	0.70489778343109
AGTR1	3.0043054678308	2.30913002578435	2.76839414670406	2.60817574164852	2.40977698471025	2.08166197823445	2.0849574099186	1.79152543180285	3.47927667251912	2.55603811934148	0.492329510465366	0.510852739869672	7.71204214373721	2.68696912700272	1.76931676837337	0.380342957329145	0.674320519607172	0.383138464977821	0.778106160170769	0.422848414990711	0.628041531279297	0.750471886429611	0.979831264282977	1.88749904228507	0.471204645419418	5.44863216104591	1.18648065067077	5.70876225580646	0.609079776457469	7.71204214373721	2.70614297781508	1.72024089982646	1.82164860024846	0.228969345606385	1.31454687637619	2.4264780595958	0.302872824965907	0.633336728533204	0.603156307797358	0.827454606286326	0.719823027662313	0.447981922977329	3.16762093423876	0.750396305853356	1.05145097339843	0.437369092279907	0.752390987475388	0.761513418704897	0.759111914049825
AGTR2	0.290068641610185	0.284228350744009	0.431185155904376	0.257346443580073	0.279425146704657	0.290950325737034	0.248107689718372	0.249475728991869	0.39156686706038	0.24837987368059	0.275044629031353	0.6894773188515	0.312544243395079	0.24347133362268	0.257003747961192	0.305054346557871	0.250550003806763	0.290950325737034	0.328564437098105	0.33354020256066	0.451159159709244	0.269630924837122	1.23509982462748	0.213434997950258	1.46395083961122	0.332893365917084	0.297715045863993	0.279396976172287	0.207413042787223	0.275947919137339	0.53235541659253	0.223290211442277	0.266595866615307	0.29187201932542	0.257865498517329	0.279812476942089	0.62926768662941	0.323415277879224	0.263838913708158	0.313224802535059	0.2610055654686	0.384064022012286	0.309458819239786	0.272553600505184	0.306281460136752	0.631583675482016	0.256566254084421	0.392359526358172	0.235078613922618
AGTRAP	1.01796275970703	1.06833041389533	0.915631649074873	0.943122931716687	1.09928774640215	1.32777752305289	0.625622237441439	0.728953636093935	0.780084115892496	0.806715318843485	1.36154541136229	1.28673151549405	0.830097853953551	1.24126967988159	0.88457943028139	0.542534977593478	1.5869531425392	0.962905401842699	0.641096417656155	1.38880723663219	1.09698223761737	1.02072257885252	0.938419888652481	0.673223123355627	0.834065104495318	1.05460562704998	0.931943014133861	1.68956167754272	1.5622570867577	1.04088842947349	1.08066392711839	1.00809170909425	0.847311706577377	0.964630474983012	0.978651636191614	0.700747175410867	0.913017221262197	0.985018282377207	0.539718393464394	0.887582009740344	0.501953065197583	0.520247995764883	1.16848013276241	0.708062821458338	1.44111115636641	1.02564770671134	1.40577548475254	0.593442649887155	0.857182007847984
AGXT	0.308151174245222	0.248287752037731	0.310138284598022	0.377869686840128	0.310452210188961	0.240657452850104	0.222308088454571	0.227420112353679	0.255970961633598	0.211313870288857	0.399200181649817	0.6894773188515	0.251297055437302	0.270086435182824	0.271719620215201	0.305054346557871	0.589303411365938	0.257628399565761	0.252918143545214	0.439888530093571	0.613028667495035	0.224018509312514	1.23509982462748	0.263918035872998	0.327605898722255	0.261795688268185	0.458740883381132	0.234302040957446	0.272405306852119	0.275947919137339	0.574139209203803	0.254553753291237	0.266595866615307	0.308108267466528	1.06620973360112	0.294204116124468	2.48493949537343	0.345867496769455	0.286593411504615	0.500427103553774	0.242837781904719	0.416775450062508	0.257678783335112	0.225591994072503	0.423475670435638	0.659074553028971	0.627614279831885	0.260899141792254	0.235078613922618
AGXT2	0.255936753282147	0.446187933380316	0.214851027907505	0.235346431751102	0.227981302649542	0.222140168526675	0.222308088454571	0.28877309460184	0.281879562959387	0.276438435003997	0.248947496281586	0.795395728973193	0.380179925218028	0.280109594044762	0.222262198191371	0.255620098403078	0.220421457716882	0.241297850242787	0.252918143545214	0.291679520404331	0.285509401776199	0.242498014165693	1.10808328531641	0.213434997950258	0.268859819578168	0.499511292809242	0.328454321032211	0.2505901902423	0.288441895123935	1.18440800441106	0.574139209203803	0.440364618114616	0.366166821913661	0.255881619085126	0.210533304527682	0.238186626578959	0.442791009142006	0.274186208369052	0.263838913708158	0.215980991026941	0.278796131282286	0.657836909912938	0.209679394255035	0.225591994072503	0.423475670435638	0.631583675482016	0.204456531313955	0.260899141792254	0.300019519669673
AGXT2L1	0.582003527010235	0.690535853316712	0.294872577997018	0.454568452400689	0.55715337254828	0.420883638540409	1.04441959388953	1.2340693795509	0.91444402476799	0.580403575098717	0.40597373516971	0.656955582173411	1.97831182134494	0.911754874299123	0.238963584871757	0.305054346557871	3.72656695914426	0.449299783757529	0.365359749215685	0.33354020256066	2.34753456713556	0.269630924837122	1.83414585138921	0.302263006568092	1.84602104191679	0.332893365917084	0.297715045863993	3.06637768983495	0.252938480347616	6.29167677577104	0.452550931129431	0.307747511093571	0.266595866615307	0.29187201932542	0.817420259291404	2.5502691034069	0.62926768662941	0.546661626200153	1.4953084278456	0.326983608127661	0.2610055654686	1.3164213931771	0.309458819239786	4.30303810419256	0.306281460136752	0.631583675482016	0.256566254084421	0.363398400621177	0.951279549906262
AGXT2L2	1.30389123290798	0.960480039527836	1.28469257898435	1.33024839340785	1.20503300874155	1.11723189290337	1.14644718183435	1.26401823344319	1.27839530845219	1.16522122506227	1.08036331340362	0.543833915978113	0.93071333726112	1.14547641073823	0.987479660201961	1.09839307560443	0.776024446788596	1.19052031593312	0.693204646363742	0.786354631053808	1.19810291335319	0.738570320117737	0.947922842465139	0.895557779678474	0.602790703437167	1.37205888789399	1.37225218411356	1.37069955930559	1.34709620796584	1.40444648498737	1.19551727955705	1.22394489106045	0.763176631297009	1.03674023401344	1.10205574509481	1.31194270518484	0.923000435328334	0.867503989581656	1.08326000889206	0.827454606286326	0.952544761837086	0.317059264194393	1.30677006238706	1.07597775253361	0.843739767691455	0.866687070332978	0.919287778523621	0.992811502872027	0.737638459612734
AHCTF1	0.674270635656008	0.780188013513397	0.784056424294577	0.798705441330241	0.813400476538642	0.655791951839267	1.03582318515896	1.08042753053882	0.64979822660801	0.631442131206037	0.882635527354144	0.831193347566751	1.22447807308255	1.09416396577278	1.05701352312946	1.31356605196194	1.16099873419945	0.909964259218706	1.14903089149922	0.956913057679633	1.54138474701986	0.887416283491761	0.716872977734241	0.939358320849842	1.20271858548132	1.03221458393135	1.36756704461865	0.925107871656259	1.77629255509711	0.741685198815169	0.877238516716188	0.736264396104531	0.89310550580634	1.67697762687619	1.03136820707263	1.79846815840808	1.19301628294651	0.880215623525278	0.973533897100627	0.627525092307103	0.798390635381693	1.20453144274521	1.07562358550935	1.22774760253662	1.01212172044878	0.89654670143713	0.961984212268999	1.43478485394947	0.773677406438098
AHCY	0.826761058928747	1.34920159281157	0.686971249986445	0.86243795741115	0.898368982806088	1.43697370402232	0.536088944130614	0.608506086617652	0.696493649379623	0.954911047924579	1.18425375572472	1.9210753495263	0.947590799407446	0.632700088020366	0.991578810904825	1.04935331266353	1.02999775650354	1.03851066746437	1.31983632354327	1.48955561461141	1.07986231145992	1.08610498159273	1.36625253223296	0.735174930173421	1.51526788937684	1.03642408665756	0.900484663947159	0.789384841395121	0.80960076135751	0.812444879364887	1.06587093047122	1.1715584669841	1.41660650530997	1.22067568944203	0.611790467098434	0.9538271135548	1.3726585559773	0.938732905916588	0.964246600730055	1.08305085416201	1.15602075724869	0.849956097188537	0.960962159969029	1.00622456220405	1.6021360852003	1.9779451073588	1.28331980559555	1.17010752924488	0.753897883677755
AHCYL1	1.04472737459439	0.90941189408578	0.971521057135454	0.990922064959924	0.931171919702884	1.02567934564548	0.80424103146445	0.820768043720184	0.919453464970061	0.864618108107458	0.966784592253073	0.894890256347793	1.18833731799611	0.923884849541361	1.10447021774552	0.601601261088666	1.32740002746808	1.29434485978	1.07902401275679	0.993955877932826	0.768154982526409	0.920373264386138	0.729568941444308	0.85399195767747	0.906292965014148	1.07421746751487	1.09247447082086	2.12651575251111	1.50011378532442	1.57562896534612	1.12431760862897	1.00202357034386	1.26012099956301	1.1109914140627	0.941628167474538	0.97447302173026	1.75446848857872	1.23193271531522	0.869438211797934	1.12974583123731	0.866339081396147	1.13045619949517	1.11778698795487	0.562556913105219	0.779726330833285	1.1022094824669	0.938558303244214	0.979134632022955	0.602325591791836
AHCYL2	0.780422695994386	0.837307831862581	0.640490870523628	0.916894382126036	0.7114802539793	0.843404574299428	0.725359845185968	0.739202622468529	0.839094989749596	0.841728774466817	1.27212755767951	1.21320140994092	1.43811077785287	1.04672788153049	1.47832136246925	1.43058465160016	0.866221016172793	1.62378591086219	1.04144797824663	1.11992821040165	0.755499828429909	0.720019791906681	0.836365356477596	0.805264278738536	1.08444131586981	1.66764755690695	1.10385488474474	1.25806369298299	0.601109804119675	1.4860082274645	0.994766369213321	1.05363121941035	1.15671525015799	1.18762085627477	0.988147474610562	1.84560159050084	0.80068704322139	1.24234727584066	1.6024964139682	1.30263491507886	0.629019067853802	0.857850690912621	1.04126618834501	0.80428015709182	1.58373936649684	0.930670856444216	1.42389010130289	1.08702136426455	1.16331593072252
AHDC1	0.795116369767795	1.17567940711124	1.04065524402694	0.804991373241204	0.950962326932531	0.969265774265664	0.991309737739928	1.17132278319765	0.824516617923606	0.858951325371132	0.567854017017373	1.18065804069294	0.642395712246027	0.849765446898503	0.700545160287221	1.07543405544657	1.00667518742234	0.528986004002446	0.693204646363742	1.05375708223422	0.726107106890866	0.805552848912304	0.975312723715189	1.01419527439012	0.883236600119418	0.624669482997114	1.02622946636995	1.08518957398976	0.841774706366814	0.764335734142064	0.900401985991883	0.770855745608368	0.49296120048587	1.22412243902449	0.53301478990417	0.800674228161285	1.00919674135761	0.514886738316736	0.442791009142006	1.08641034245147	0.612955412704306	0.813421119223715	0.677084479237009	0.453780501201094	1.08585980639485	0.801001360374502	0.597756130862674	0.717079963000016	0.578778951544345
AHI1	0.625906972238283	0.934126659630603	1.21737635827479	1.07958512328417	0.880236752694957	0.825345090609052	1.31356605196194	1.33741455278158	0.943447439082432	0.84710443179657	0.717862203671931	1.86980727821003	1.79722708494664	0.892943268747483	0.987479660201961	1.07875853616389	2.02293569630754	1.20846513058461	0.739321484599894	0.962603520104132	1.76599463655438	0.89916643447683	0.876015977372907	1.17362119907126	0.768335598616093	1.67723731873618	1.07597775253361	0.740656359469481	0.841774706366814	1.57562896534612	1.24070258998863	1.19087031049149	1.0581398531668	0.929594110443349	0.565131286984426	1.25968501925733	1.03267464418383	0.954846276634865	1.1561828847948	0.711251756200346	1.84059503506991	1.4216939862025	1.18448939145705	0.948873116264829	1.20688852608623	0.907646917758469	1.35662833612041	1.18762085627477	0.951279549906262
AHNAK	1.66903820839806	1.36808810799058	1.52674393237	1.59981814646461	1.72566515125596	1.26777500689765	1.65247284923572	1.85011459072247	1.44807160637137	1.63095265304912	1.00552275999419	0.456645421608697	1.01846858705897	1.57782386091409	0.952179570858248	1.85209099203328	1.04286062606037	0.869807040258684	1.14354880452297	0.960086238566123	1.0065084290972	1.01154959759005	0.563060368722946	1.23651114164301	1.12628105091005	1.41245063221556	1.63496315574544	0.884414747928929	1.31787234670246	1.26343702211925	0.991474395369608	1.5436742566839	1.10889312288743	0.912374156193765	1.13848869025508	1.27472674235742	0.890019689132861	0.794525041778838	2.03281902600171	1.16604531443259	0.723787213840291	0.179945953462778	1.55958085223744	0.720675485577359	0.854474338160591	0.221474998756275	0.738855441021701	1.17808330127296	0.971719161468398
AHNAK2	0.598233260959149	0.468239034744103	1.14949411157195	0.822969524683482	1.06086606036565	0.481842926958612	1.43463236653487	1.17571794859923	0.897887275272248	0.761375113393368	0.470099928971124	0.238542446154698	0.646584799370722	1.45546202686992	1.64547935022953	0.529910762283752	0.797678810772943	1.05932884719538	1.60918201192011	2.03440285540338	0.601206276970407	1.66791266382677	0.915412561451959	0.946338456529061	0.878980335735346	0.657061322676097	1.01413162443809	1.27685306556734	2.23144158205891	0.798421346706706	1.02340859314217	1.00809170909425	1.17474281323873	0.577583788700038	0.60677035010995	0.831787775145345	0.248672959754263	0.864830709501206	0.797879341365443	1.6024964139682	1.45412157448679	0.276972661479463	1.44919702890371	0.708062821458338	0.215439641827345	0.238085791350917	0.505061169428977	2.56922842767283	0.434605684410483
AHR	1.22143427633967	1.16558663972523	1.06799041763631	1.06139572118289	1.16691789426953	0.854947257915143	1.20688852608623	0.820768043720184	1.27839530845219	1.03176008100477	0.824300109595426	0.275319531470318	0.642395712246027	1.351509393824	2.0853522767125	0.942414537245621	3.0375779854875	0.776420723894504	1.13576127381692	0.933095483447992	0.714424490272347	1.35975717570184	0.741610217492905	0.825454523972177	1.38685862430167	1.17034823354011	0.90369945227104	1.3082771017088	0.634752668835028	1.70935071086216	0.285885887250936	1.66180146898774	1.78819094312007	0.628998920906844	0.766458504308826	1.86274638839641	1.18600311284588	1.30248723780479	0.80346210298454	1.37829742598458	0.520163946041062	0.271196533374394	1.23954304720006	0.575503728981805	0.931903624304395	1.03815584507493	0.975961550499548	1.80598611820192	0.748534723477764
AHRR	0.77505726073909	0.49881863744112	0.431185155904376	0.406518069528245	1.48187244139204	0.416189361587438	0.353759235395858	0.295487425886635	0.618515494562297	0.431497329846366	2.10256103369138	0.567832788072272	0.87447799442086	0.312852584516768	0.799974664508036	0.376051938722342	2.38186341684948	0.545987795401544	1.45091850005912	0.769857728784022	0.75194651361669	0.961711699102315	1.01946286096787	0.390816087741206	2.32190253168205	1.60861373711884	1.33496614173608	0.413022641294153	0.510504364233058	1.44031909457137	1.12129200180772	1.61571255394579	0.266595866615307	0.607272748732576	0.576771073029828	0.748471812869205	3.3786494756071	1.12900872212213	1.27226858346836	1.9376230479489	1.1941390202473	0.979589002211197	0.364174554575728	1.64400495959416	1.24993539764763	1.36189858752256	1.30263491507886	0.468885325523995	0.342719436469002
AHSA1	0.800634754404901	1.07847430816536	0.735001348560794	0.932266195864168	0.931171919702884	0.969265774265664	0.894739672554594	0.788756305471629	0.802179025756368	0.794810040358784	1.14016745595393	1.12884171546662	1.19345468639118	0.923884849541361	1.19122405558859	1.06437908207795	0.989631388073179	1.37739333535277	1.19409031496524	1.24566193964061	1.18122743424254	1.13165899961329	0.763782321656234	1.06028265399794	1.11156365223916	1.3525141209034	0.621608193215659	1.2057780294541	1.01860130081899	1.00984373253426	1.12813200694485	0.728097624415794	1.21671449182783	1.02230098363491	1.06157230912564	1.05523051990304	1.4687703041463	1.03820548094486	0.98522541241905	1.15484484629894	0.56971319219498	0.776132496727065	1.04557002768973	1.12841094806061	0.873372289507442	1.14644718183435	0.919287778523621	0.814204797209298	0.671663823946257
AHSA2	1.56786576979859	0.887961569736288	1.21340453555108	0.932266195864168	0.941390288810758	1.31163078261515	1.18470687669593	1.1843679704178	1.39731990735165	1.37528702347372	0.70784426853217	1.07363069186493	1.11277314998214	0.855507459924053	0.978719816953349	0.948328086401594	0.963818185391532	0.846842536713875	0.816592896702134	0.840206010657871	0.730153853317242	1.02072257885252	0.979831264282977	0.825454523972177	0.685853707365932	1.30177327179964	1.16828682010189	1.19961723523663	1.45820048534141	1.9365182640483	1.39771217814591	1.41628981368799	0.660751227312089	1.4317276303431	1.14305696334277	1.71757825541858	1.38600731475435	0.792300351718306	1.54966393531024	0.593227849785885	0.73115379826476	0.62926768662941	1.23016587911039	1.25740000669512	0.757867014309913	0.760920856715637	1.08485366481953	0.986600290343207	0.951279549906262
AHSG	0.739137177673805	0.543156250952359	0.928791585995859	0.573147674642547	0.883962938155913	0.381956349593451	0.866009571623754	1.07202190493084	0.943447439082432	0.975894880742951	0.783351360094973	0.803651332422623	0.803163510756956	0.745389932981127	0.738342167269151	0.870919860527121	0.495728990679507	0.634373503846912	1.26708136107137	0.665184040468381	0.947938934559296	0.627450193460162	1.67766694667092	0.648525097202031	1.0285907461672	0.405088803839516	0.512936167353022	0.496905243743405	0.721668095252722	0.32282938201204	0.662351872671128	0.703912318863026	1.69325191266511	0.469663967956235	0.511836641840264	0.968192122856919	0.936322038989274	0.486498955251988	0.948599644219093	0.439674836076576	0.80468001548574	2.16939454687106	0.725552734030663	0.542534977593478	0.931903624304395	0.795594410843872	0.748122763829301	0.529246649470106	1.253699216705
AHSP	0.390076854425319	0.534968670957138	0.832986607655418	1.0708698657451	0.483827200238532	0.344482376413913	0.503360438547448	0.536279703203292	0.484139722444298	0.343142836705103	0.764266372751468	0.735560282018529	0.560418256777033	0.585146079245968	0.448522907876019	0.396130205380527	0.491390195292419	0.45710854543935	0.409260721133443	0.633066488380572	0.451159159709244	0.470854526647183	1.10808328531641	0.2961899613297	0.737677536332335	0.436488808789093	0.410644754483758	0.564345566000653	0.483352608505409	0.835122799638943	0.452550931129431	0.307747511093571	0.266595866615307	0.474986955125834	0.417386839276387	0.641146365012114	0.768546126031755	0.457356037230402	0.674837803329031	0.37407042204299	0.41918673693933	0.447981922977329	0.458285444074844	0.272553600505184	0.512971447579161	0.631583675482016	0.479065177185913	1.33364974698225	0.477533081311754
AICDA	0.189362699116841	0.226326491916685	0.362491846438139	1.21677703168746	0.351113742678714	0.321453082768216	0.412685557929152	0.190999692215991	1.93245984750955	0.334359790798137	1.24265249171557	0.982691003571504	0.337396979051241	0.339720545924746	0.465143953015786	0.219410472451439	0.30800312504045	0.581340097578801	0.224127430668375	0.267307211472647	0.257330133934194	0.400099063006641	1.45610617085973	0.386341587919348	0.643384478921083	0.486244684354749	0.959667333104009	0.509384163921676	0.34891879176545	0.835122799638943	0.809146632546092	0.5710442386203	0.546839523224247	0.806133889811112	0.527759766368642	0.200496267388374	0.419836321040696	1.20962549067018	0.232983112451724	0.641096417656155	0.541155894126815	0.804064172176503	0.257678783335112	0.364174554575728	0.73982056803389	0.963178640663048	1.22040995428128	0.655987643044181	7.30967513714256
AIDA	1.06841037554947	0.723972814921432	0.976060652291775	1.41622861947453	0.984994612784149	0.832574244582453	1.01561175055771	0.976551078696026	1.29837583878535	1.09484662072968	1.24265249171557	0.286646923714385	1.78474718759817	0.894664726680186	1.71163548767019	1.00729247143034	2.18867230000442	0.66300381724617	1.55948270306572	1.01833000232614	1.6333368130238	1.22784087413874	0.26428519095259	0.885327105794241	1.45006530517402	1.7273893223036	0.439995638490214	0.649862146439267	1.37546577992171	1.34627837193122	0.243150655437124	1.02774157834258	0.983992700352097	0.866984955854088	0.978651636191614	1.30703531101997	0.821385659060798	2.43100936272683	0.763455402895723	0.707022416823232	0.747167877734902	1.45584780595876	1.23016587911039	1.36415950754654	1.06428660594117	0.520659454041739	1.05630864217711	0.900861500113295	0.633146847952272
AIF1	1.08738491114153	1.07847430816536	0.850862905398227	0.847636653611664	0.989473633769037	1.14822081881866	0.914273343978621	0.631566702198792	1.13362640727341	1.44403822996222	1.70437246592917	0.842275322466361	0.977116289234339	1.41141379746499	0.734023969023018	1.01002010076106	1.11378304011144	1.63844833148752	0.943989670809813	0.665184040468381	1.0065084290972	1.70846881286509	0.226674948243624	0.962066229111655	0.574097437729629	1.07682272265751	1.24303520088045	1.37069955930559	0.673301572250357	1.56416581501586	0.264552403658646	0.951655272580972	1.1354368017267	0.84332640013884	1.60042957099719	0.820823139958537	0.153780967067269	1.62580399109328	0.894890256347793	1.21291854886991	1.00485151643772	0.24295038565673	0.562081021356925	1.67933413991209	1.20870532620186	1.55786886244256	1.10202552089213	1.02307416918219	0.875078340479156
AIF1L	1.66261880436794	1.86846585587779	1.96778452259218	1.80065572579458	1.92692768813123	1.85249864206601	1.44828544163095	1.16329239793007	1.71100844788037	1.80147218552309	1.08303176990806	1.88466264567632	0.446097213031939	0.402016908359663	1.10447021774552	1.03503719744485	0.711610461359372	1.10042075504223	0.911710135532721	1.34578808981504	0.451159159709244	1.06417743995581	1.32406160884461	1.28439260252212	1.3142264182649	0.624669482997114	0.766082359641829	0.654494801325635	0.504735380188885	0.436412933820904	0.271573848007407	0.752938956502601	0.176888650649362	0.242882284602611	1.65153362324889	0.557946672202573	1.97336969892197	0.8531906244687	0.512347631544038	2.12602848561077	1.95651668971979	1.08176650927747	0.423891996911084	0.980688539700757	2.20457442743856	1.42207830300896	2.95667037321611	3.07659772819524	1.56451137752174
AIFM1	0.663903504989841	0.67297934819738	0.483955751503899	0.749484072958581	0.566938310896463	0.778445110893182	0.569893113644151	0.461402688258723	0.663928178684977	0.806715318843485	1.29349340920237	1.01721694342791	1.2883506846408	0.563195882934231	1.43591417215423	1.16337652793868	1.24618319435406	1.27568938704254	1.08373577406493	0.863526389015545	0.955917090438055	1.02072257885252	0.885962239088879	0.952129055399289	0.718394745155471	0.869647103848239	1.30490704941039	1.25806369298299	0.812444879364887	1.01602399963059	1.40983850695713	0.884996151503089	1.60330323198451	1.63058376355365	1.21195238776562	0.957309508242163	1.42963651401397	1.00207055811617	1.20179324512857	1.17725501624792	0.560225492815689	0.540361660360875	0.529981487362697	1.08560471794161	1.96935667424403	1.50779329851124	1.39285340762155	0.972240285056305	1.27382414452844
AIFM2	1.82727278748208	1.21697581522956	1.67101079979013	2.02343298995187	1.33675667223702	1.15836695193606	1.05463813975039	0.773527819247536	1.75604105492601	1.98355084922283	0.770240048561641	0.550743243338037	0.884705679014774	0.763418549871068	0.680786522829855	1.00382331059635	0.708708258101955	1.34009779303809	1.0548432262929	0.758445296528802	1.57195688031059	1.34222871013077	0.239954609867547	1.07690129537601	0.867375578585123	1.44645477788811	1.04088842947349	0.713063264976474	0.751016361484787	1.46114884402833	0.950258148468145	0.501372192808242	1.01100723051331	1.82121215447338	1.51242827167253	0.888351669025835	1.68255460502812	1.38142555543115	0.894890256347793	1.31964748680748	1.08847681324816	1.07093565688065	0.833207566307023	0.921310395614841	2.11290619411756	1.05008943419728	0.556155352559683	1.42405695309924	1.43033239486497
AIFM3	0.674270635656008	0.818219438076042	0.536816667470531	0.544927924304391	0.82319898581565	0.759816360719915	0.60553850271654	0.548222470465588	0.79098761504887	0.601647564878795	1.62486992800635	3.39194823430123	1.23559473790437	1.4514220342461	1.27149454464012	0.870919860527121	1.69001790944182	1.75945049231541	0.700051200297231	0.595855139922299	0.699257956697996	0.95122724910747	2.55938067402057	1.05188468628582	0.534083658093414	0.715451395664904	1.71318450758601	0.817491140016931	1.38593238499421	1.02831124106841	1.30490704941039	0.410875526480378	1.69966911435095	2.19666797266741	2.07681132338286	0.914412335626398	1.92060148474091	1.17346569002333	1.33342569396748	0.966562721774732	0.8349407841498	0.174599524483723	0.640953092626491	2.9847048036601	0.70908586936074	0.269394695694778	0.532292141719799	0.937953650000399	1.01757966032383
AIG1	1.29219269251891	1.22064463712731	1.29778992189846	1.0708698657451	0.96933744585984	1.08521521022193	1.25124835522793	1.21657200557705	1.23285474962958	1.20770591459908	0.751701532711486	1.20587961517429	1.66201430871357	0.563195882934231	1.36230758372349	0.73565558099687	2.39440911637332	1.16389541397415	0.569432749639763	0.447667450869173	1.27254231412151	0.89916643447683	0.539896315919459	0.875266872071885	1.02594818804153	1.0831168739716	0.952988384829406	1.09292226501941	0.657403144692709	1.58339481229246	1.91777649341575	1.22394489106045	0.792300351718306	1.01796275970703	1.21195238776562	2.0501420801973	0.906860385585376	1.23193271531522	1.38965349548367	1.13330478169598	0.99615217085662	0.849956097188537	0.721500417425284	1.3962463538754	1.19876693543486	1.51242827167253	0.761746414188988	0.965766968812102	0.918684358632073
AIM1	1.75215587009535	1.02927018547348	1.54061420094896	1.39895888035308	1.50386871729045	1.42601180166181	1.57277627593977	1.49931946617731	1.18001381331588	0.864618108107458	0.989216063516967	0.48967102865197	0.719398783018862	1.01964080138751	1.38529335285641	2.72737192210144	1.1865243359115	1.14055505015242	1.54106359077978	0.908941760026	1.55811168224895	1.11992821040165	0.749248144060951	1.49200995146494	0.346639542072388	1.13571299247731	0.779762267511713	1.27992382615841	0.627568526028046	1.11095073208229	0.279529926588247	0.906860385585376	0.605854982158829	1.44485985005675	0.671378483448005	0.803298459268683	0.956739615833369	1.77365317978507	0.70461145480784	1.00618351343371	1.33714747836404	0.24295038565673	0.677084479237009	1.43211725479604	0.858855783988031	1.52194258632708	1.25008076186436	1.60375182833894	0.361068966084523
AIM1L	0.403201782290275	0.433208635477637	0.354482707472501	0.322041705579221	0.322598167328466	0.361271334785004	0.331433568560049	0.333709647108048	0.462337860393928	0.351755682940194	1.76692355640156	0.367127078019716	0.615316770187774	1.04783410612754	1.96250346406901	1.63058376355365	1.09245823086343	0.851075887058894	1.39926705676868	0.969833989239893	0.671837548690803	2.16490848587585	0.862207518399565	1.21186105967225	1.17273580154279	0.763681019531993	0.594602876570647	0.973680369376662	1.50270080249044	0.743283936035945	1.38009727413469	0.181310289429679	0.734197597256217	1.6577449022696	0.783430916552459	1.56899168892214	1.28497852631859	0.816652987360602	1.31081199559936	0.661029801109113	1.7143733782723	1.63125934030549	2.05178377469169	0.787092266165154	0.257731629335118	1.48893753722052	1.89765290868558	0.677589662017683	1.49050647132514
AIM2	0.139861556986046	0.342754666950301	0.493961942162654	0.394856898537014	0.437848043417022	0.365359749215685	0.582233620817792	0.428865893441883	0.39156686706038	0.441672344250758	2.27866806453259	1.30060299328788	0.719398783018862	0.484377426545442	0.875064110892375	1.18242713028751	1.43395897187698	1.92539141775921	0.661213159228582	0.493921981705321	0.675798818766109	1.21835402665357	0.207795043333694	2.4935244953612	0.309331270796439	0.566237054546918	2.17142107255485	0.978342247126448	0.841774706366814	0.662503829922717	0.25665544969416	0.996512193447258	1.49961579334688	3.07659772819524	0.583888816013564	0.751340018392612	0.228499690759715	4.86346958405045	0.64591160259596	1.43651793793793	0.74147701329984	0.229286079296828	0.345141508870471	0.567683356920781	1.63416124828566	2.44710096721142	2.458934976405	1.55642311637343	1.70829391753003
AIMP1	1.29219269251891	1.42146152165301	1.11251199821266	1.40230441637451	1.2340693795509	1.26777500689765	1.51300953036145	1.44319751319487	1.30764048144362	1.13035141918479	0.877531691026782	1.06810833200404	1.75529808397033	1.03085630178266	0.983325043819329	1.38136835921138	1.24618319435406	1.62378591086219	1.08139101206388	1.11633581635111	0.787630546341368	1.18078363571395	0.607107969264921	1.29355024361452	1.26773385969871	1.53645537484444	0.788260014128142	1.11570397530442	1.17022134796908	1.51359698654127	1.23771317480662	1.27301182377372	0.91086573904955	0.995326558334697	0.583888816013564	1.22329323557067	2.13612567256299	1.56470625345997	1.36403430820848	0.806197988197808	1.06309805309536	1.09981663316741	1.15814227611522	0.990047125383302	1.20127186209488	0.582003527010235	1.39970862582054	1.09579880264484	0.964246600730055
AIMP2	0.632447711323276	0.709019462243242	0.681999995742696	0.878391571065466	0.615747489713651	0.70050163366763	0.625622237441439	0.608506086617652	0.513851856396285	0.64591160259596	1.03766985998033	1.23733023656434	1.19785036547626	0.775796481943818	1.23636149306903	1.39687228839019	1.33042864042608	1.15559039010927	1.79745886472405	1.46598981869428	0.972335076361355	1.1612763328863	1.04841435524982	0.835265956708211	1.42276211356536	1.10129442838639	0.771326752765238	0.897071431547542	1.17992199226156	0.89514467339598	0.964922659269062	0.812972900746533	1.12041042865763	1.82121215447338	0.911706674290673	1.17565481860885	1.88142349077849	1.12444725786753	1.30662929057389	1.41660650530997	0.960716309379128	1.24919340429229	0.748573418927991	0.990047125383302	1.81014733281736	1.23491478832045	1.14668012448844	1.52032193833242	1.28012195056054
AIP	1.00829552539868	1.08912120030698	0.971521057135454	1.00032654850922	1.09488692574922	0.990047125383302	0.973746199164051	0.850939453499578	1.03115856330206	1.0266932353692	1.34667694924179	0.273727592027683	0.91334129895391	1.14547641073823	0.799974664508036	1.1190123672004	1.07670724704287	0.930208593841658	0.986813358850514	0.983104246590049	1.14405632068388	1.05779043928173	0.569929417225782	0.962066229111655	0.989603342184004	0.795147405366988	1.0443662367685	0.995183602838169	1.17328403408856	1.49637592824483	2.18450150912984	0.842576752729673	1.14936925837813	0.949031700812145	1.26762654537716	1.00116605622926	1.51378560455353	1.0561775248945	1.02191962569	1.50294085508224	0.981953234897787	1.03449804913379	1.08543392466488	0.862665930894029	0.928999868700846	1.13154910401949	0.771721027100931	1.04303166804317	0.92268590528006
AIPL1	0.210533304527682	0.308476243531372	0.514046950324263	0.235346431751102	0.351113742678714	0.402016908359663	0.236173457879646	0.209383524338242	0.335072901793364	0.193515742415433	0.20855124466347	0.803651332422623	0.272930834584766	0.182748917886974	0.0993952218814653	0.219410472451439	0.220421457716882	0.290950325737034	0.224127430668375	0.246420025972211	0.257330133934194	0.224018509312514	1.22456480341229	0.213434997950258	0.867375578585123	0.202178096453285	0.218416981758889	0.160507144968946	0.207413042787223	0.733523972207783	0.645617678047603	0.349916901318797	0.457356037230402	0.216108725142172	0.264254496514752	0.423198154151145	0.379524403858714	0.231978558427615	0.206168137132362	0.19456284186691	0.358850648749012	0.614434720116733	0.229391875395796	0.203233015269769	0.548381355057913	0.783727207143316	0.204456531313955	0.221860933515375	0.235078613922618
AIRE	0.937797977294544	0.468885325523995	0.879450759955814	0.674843017998508	1.05127769681905	0.506932653049585	0.625622237441439	0.691218877610922	0.834140207203366	0.915130913038256	1.56753309035241	1.03485659362836	0.60172676965263	1.66968181280937	1.10447021774552	0.785805357616162	0.545090004029922	0.753457902739979	0.576720960253622	0.795884842616872	0.734449014577921	0.999653972611453	1.0873643329743	1.0008254663145	0.864093796391512	0.554044948739549	0.962253178109542	0.845681278637073	0.766664563328571	0.79929441983505	1.22061358481259	0.465200001620549	1.11723189290337	1.1109914140627	1.67272978584126	0.736264396104531	0.806197988197808	0.928103248729907	0.732423679229343	0.770198730705261	1.75044961550551	0.707670216286733	0.640953092626491	0.708062821458338	0.3765324020387	0.6740279948577	1.03270859384814	0.727378215032488	0.292420579457073
AJAP1	1.24919340429229	1.40029980106136	1.67310253903342	1.46567872258085	1.53484769106288	1.76268790404702	1.07178831837995	1.10681845807374	1.15807424509811	1.44403822996222	2.96483399051245	0.236278271279782	1.59259633472912	0.53235541659253	1.74320124574779	0.691345209355475	0.631762538392914	0.618931614679371	0.961920565963944	0.665184040468381	0.699257956697996	0.662158860343235	0.472305250554824	0.662934621868609	0.712087769603634	2.28503052798962	0.889628577940179	1.38315705736889	0.452863613716218	0.976484771074866	1.03344664043326	1.53977910868037	0.660751227312089	0.58079995733969	1.90578048783757	0.891206460712047	2.79862064512575	0.996005649194159	2.69565891695406	1.12619606702932	1.58366770630394	1.50642383964809	0.677084479237009	0.735530979614759	1.40090858207569	0.26163185236327	1.42717341576875	0.8286877293386	1.1343719314343
AJUBA	1.38577980774525	1.51257660659337	1.48716608013832	1.23130976668997	1.39546973601135	1.22434153210907	1.71808583162087	1.74784562875277	1.38689918384792	1.12144567649334	0.393377367251268	0.246420025972211	0.585421682049792	1.00986829520698	1.41680191503285	2.01578279298961	1.47955437248449	0.6254597561308	1.24901834194655	1.14084350330129	1.58499826870329	1.0277784918278	0.823284454468659	0.885327105794241	1.41860541045654	0.784122604774428	1.1457649007568	1.03666447249301	1.14230266224772	0.921977960063966	0.376166094802328	1.21500440064656	1.09122298043708	0.781814183979212	0.417386839276387	0.985018282377207	1.42015484201743	1.14845461628395	0.434528652466344	1.13330478169598	1.18666922626077	0.218949222805493	1.28798309672706	0.83510710942526	0.264228352861826	1.05563952968517	0.612385960782295	0.95910148153294	0.827530792448073
AK1	1.02273270209837	0.627693287240061	0.915631649074873	0.857292263746554	0.859712592030266	0.739546300149272	0.725359845185968	0.696861746059021	0.829395931489302	0.701857753723016	1.03002684338252	1.23461529222413	1.2883506846408	0.951353314470948	1.17400188644208	1.04660134383457	0.776024446788596	1.02585662354272	0.753749736805645	0.944172074804303	0.893055498772146	1.03482864860941	1.11717471316335	0.790389309901888	0.875612246525871	0.948723093047678	1.47721464172545	1.46075079120416	1.09183162463718	1.38435386568706	1.02253421259306	0.930619954023436	0.632565130357339	1.72534295083104	1.54663357164482	0.782104045365166	1.16522122506227	1.10657600284142	1.19103020755414	1.21963356096229	1.04628454396204	0.986136645056481	0.884646303779509	1.33265106826048	1.23483848614311	1.03202854894712	1.16640995688273	0.741654896419523	0.989282368435039
AK2	0.928999868700846	0.877928399753978	0.937001002737991	0.974569013821339	0.779798204190142	0.882063286610616	1.01667947180936	0.995617497065387	0.758954275216739	0.794810040358784	1.10558702553849	1.28977989936052	1.01023212951189	0.904484176173139	1.15507583565873	1.16614002745734	1.25417441257044	0.952988384829406	1.42937339484541	1.36685489420645	0.916644598632936	1.12959953720564	0.522639353008532	1.15460177498413	1.51754605904341	1.35452978282939	0.913841311291058	1.52794801542315	1.20064131215366	1.08989217512699	1.141905743833	0.873641292863172	0.91086573904955	1.34249593257293	0.801345040917339	1.46852601556569	1.67795860749046	0.955636204248818	0.582198180625612	1.03473414477226	1.57434291506285	0.934587644620018	0.90576457107185	0.939645178052464	1.24158969142917	1.11266594269026	0.714272125526262	0.824300109595426	0.753897883677755
AK3	1.01796275970703	0.90941189408578	1.42608368877693	1.32427603530513	0.989473633769037	0.0476355145583061	1.52115659100989	1.24914219448264	1.11678900299199	1.25333455875691	1.05708941871101	0.967733212871853	2.27581571949735	0.750923128466234	0.705913026258222	1.02895420359437	0.87580352303468	1.23369743758412	1.57571780766291	0.813400476538642	1.01534170768367	1.18367096553881	0.145997728575497	1.67019075338799	1.35677840548846	2.00809635308083	0.846271737347572	0.920585381737136	1.36570032548672	1.18194530537667	1.03344664043326	1.28199285704536	1.0233805490238	1.53493141000927	0.884301420834143	1.3661531259181	1.19581898864678	1.36083619486877	1.35213387134469	0.607667638591517	0.895455634840222	1.33243845755586	1.07562358550935	1.2099081752712	1.34964166839371	0.209000628770831	0.993634462962682	1.47451110469289	1.38721331697022
AK4	1.60715330424068	1.66302214935025	1.45635685939396	1.77098662073871	1.4435412337727	1.64316087235092	1.29810161997466	1.21253932146242	1.38335932311693	1.75025555680033	0.795967567598429	1.91124702783466	0.403292926649353	0.822969524683482	1.14595539705457	0.350452320519324	1.0486063567708	0.567962549333129	1.07404796849134	0.898694623335353	0.177253935121102	1.92891385570016	1.00245270286845	1.47458639414984	1.38308284105997	1.56532831748301	1.30325088410018	0.631045237644961	0.509006788358261	0.275947919137339	1.27965682436252	1.19564155430276	0.763176631297009	2.01535361416391	1.99168785854772	0.906839567999003	0.263954382202001	1.39910663120893	0.745133691781842	1.22434153210907	0.59504648662228	0.68813541971853	1.33092217195367	0.840370483250239	1.91360752662512	1.56676514216687	1.86616575323435	1.09240292801881	1.66289423135927
AK5	3.20002123577013	2.19901737582219	2.97822911709287	2.14070189810519	2.73462333986436	2.38631739504214	3.98415498358507	3.95408318784254	2.63389831457151	1.97908398811461	0.26213297216055	0.259069270368439	0.272930834584766	2.4143526855966	0.403437426920735	0.152434142571426	1.16939594736911	0.350748868066776	0.98956935001104	0.658881216800923	0.643445427763627	1.04187245859465	1.41471888706929	1.26343702211925	0.256887811934135	0.450912777136753	0.621608193215659	1.36659510740762	0.166865652043223	2.74230771453397	0.260268852969875	1.51149813267219	0.856023548386889	0.199750093665134	0.324772809642894	0.59905989497799	0.283240836968525	1.05395104698286	0.451760057485235	2.31754144556539	0.656104367878986	1.34690278643509	1.35270921368061	0.944301709667599	0.2302902410977	0.976984010803535	0.832120064210998	1.21571777064767	1.03280791057101
AK7	1.45099507114256	1.13739554950384	1.51942438463644	1.57277627593977	1.58842089167659	1.13760235066298	1.87162842275975	2.28890541234488	1.47333497621096	1.40479981516539	0.737951000617721	2.06834145046894	0.972335076361355	1.47961287441071	2.01296470147609	0.431635023777392	1.16939594736911	0.884556334159791	0.27845009703646	0.33354020256066	1.68672717561825	0.455624501026632	2.93981159730885	0.443838515973125	0.280515126897182	1.47868300592147	0.952988384829406	3.0043054678308	1.07529232024644	2.6900259152409	0.90397641070037	1.05859288936505	0.5716022144554	0.29187201932542	0.671378483448005	1.87866710656851	1.12467056076038	0.287288643098159	0.902895016895728	1.03176008100477	0.385806479083741	1.65290279113547	2.80502542813845	0.934825326467794	0.348841502773211	0.659074553028971	1.37659660552504	0.663090017601258	1.98470071798941
AK8	0.534357410313	0.522886670746503	0.579301880627766	0.647335604178681	0.552262189826954	0.409260721133443	0.541511606246145	0.572576941617562	0.435525955542127	0.39778861090846	0.843739767691455	1.12054536503955	0.684748838250935	0.738937267966825	0.914956960509795	0.782314350105265	0.776024446788596	0.94308462325725	0.415040387084332	0.809328665879786	1.14795673162553	0.356795187622478	1.51575114595466	0.588461613236075	0.442042523098436	0.935544587234432	1.1212663273398	1.52794801542315	1.98507455731365	1.89250933189155	1.25983637222233	0.759614689348609	0.281392574863213	0.666320551130989	0.851745098060313	1.07508817093375	0.419836321040696	0.41080847506676	0.944213854197746	0.923806688742838	0.316278900973184	0.260858290440021	1.16848013276241	1.48059325442672	0.724500064669937	0.783727207143316	1.02822143575435	0.609950705473114	0.468310492248515
AKAP1	1.41334953962528	1.41842218838083	1.21340453555108	1.15436647292038	1.47016596351105	1.28458756939753	1.19240880619574	0.999914727294359	1.21988458896304	1.33923514805566	1.03274254351246	1.3503698002712	1.99128437041875	0.799158568370223	0.705913026258222	1.09839307560443	2.20676885417633	1.3622761502434	1.16188305165847	1.68615429096539	0.940166549995074	0.746599046338039	0.913296679903776	1.24717196494418	0.804343962345207	1.10640627424066	0.910577751949513	1.47603731169118	0.881128755092374	1.08030284757078	0.722985419300884	0.681914420424963	0.723678833860914	0.8494837898109	0.836704108671427	1.03072829726427	1.25407006724165	1.06089110661118	1.47850353674506	0.641096417656155	1.04628454396204	1.24919340429229	0.694217795177834	1.43211725479604	0.843739767691455	0.876015977372907	0.612385960782295	1.55092544260469	0.98497801676963
AKAP10	1.33628820545853	1.18549168698297	1.22076597043789	1.05145097339843	1.12719156007417	0.896869183701538	1.30735492659918	1.15895041985706	0.89470219961739	0.701857753723016	1.61764965473235	0.8531906244687	1.60681995575939	1.19396646983659	1.16428444856407	0.799872576469367	1.13202145192002	1.51178671613121	1.01895558128736	1.1640767095361	1.27254231412151	0.635967554774333	0.298740109305368	0.815731759441825	0.920321409609064	1.21481411974304	2.22010496737852	1.27992382615841	0.747900682261973	1.42483749064859	1.66068572436958	0.974216440694621	0.991953811685494	0.8494837898109	1.57020767078891	1.35629243746706	0.827161315293483	0.855697683241741	0.886042190530408	0.904302126798838	1.1705488619721	1.38401763408306	1.01671035086169	1.48059325442672	0.766427827653406	0.930670856444216	1.99687231436304	0.998210817619009	0.960238394148497
AKAP11	1.15210052517338	1.27123570980978	1.32400472971634	1.22802607124216	1.31076715060032	1.18149053024554	1.39836915468063	1.42030181595965	1.34548132563109	1.22719182768206	0.943565280562148	1.23461529222413	1.41245063221556	0.923884849541361	1.16428444856407	0.892347300354423	1.34649732105709	1.17567940711124	0.98956935001104	0.881233903411	0.775884453518935	0.73468029129173	0.767880764497401	1.0645755368391	0.786905903794283	0.802253384655217	0.799775005406312	0.80676568057069	1.22232112808398	1.12916023014952	1.33934679092235	1.4216939862025	1.12041042865763	1.02727637053524	0.676040742027508	1.4615337945624	0.945494900484133	0.728604627543069	1.13326019159893	0.589303411365938	0.871217277883912	0.832095178520874	1.20499063683504	0.953463622857236	0.796717602762636	0.976984010803535	1.0160387316345	1.42963651401397	1.00970834945752
AKAP12	1.50710627163925	1.52115659100989	1.89452306978173	1.88699617671542	1.73041385475297	1.70811902219497	1.57525162948487	1.45561091600077	2.07896202126301	2.33774067220527	0.525270412326488	0.224336180126749	0.810377535906354	2.16687748884299	1.70249763586976	1.81582862622472	0.544457147959581	0.813765071011397	0.845188392234165	0.405432322053579	0.552005286933928	1.62737758880479	0.465256050225311	1.73749560394071	0.65510028801573	1.65517679739432	0.851975473338915	0.785338539941811	0.826996593862498	0.903410027612492	1.07029982796935	2.06179344036406	1.13771320580002	0.492747468600201	1.97368919883079	0.814698770896026	0.657289719043824	0.570347297445418	1.04967317759751	1.60397166003894	1.0086447582244	1.15229124436966	1.99128437041875	0.977533182971277	0.843739767691455	0.320429804938671	0.874351311628805	1.26835451684103	1.23663469919433
[truncated: 19,135 more rows]
[truncated: 137 more columns]
